# Supplementary material for: RNP components condense into repressive RNP granules in the aging brain
Source: Nat Commun. 2022 May 19;13:2782. doi: 10.1038/s41467-022-30066-4 (PMC9120078; doi:10.1038/s41467-022-30066-4)
Supplement: Supplementary file 6 — Source Data [file 41467_2022_30066_MOESM6_ESM.xlsx]

## Sheet: Figure 1
Figure 1K - Partition coefficients																	389.3	353	685.1
No statistics performed	Me31B-Ab	Me31B-GFP	Imp-Ab	GFP-Imp-G080
	922.9	389.3	250.7	213.9
	557.2	353	170.3	159.1
		685.1	172.7	204.8
Figure 1L - Me31B+ granule sizes (cumulative distribution)
unpaired t-test	bin	repeat 2_2 day	repeat 2_38 days
	40	9.8724	3.60963
	50	17.1256	6.01604
	60	24.9832	10.1604
	70	33.6467	13.7701
	80	41.37	18.7166
	90	50.3694	24.4652
	100	57.2868	31.4171
	110	63.1968	38.5027
	120	69.1739	44.7861
	130	74.8825	51.4706
	140	80.4567	58.1551
	150	84.822	63.7701
	160	88.9187	69.6524
	170	91.3365	74.4652
	180	95.1645	83.6898
	190	97.448	87.8342
	200	98.7911	93.7166
	210	99.4627	96.3904
	220	99.7985	98.5294
	230	99.9328	99.7326
	240	100	100
Figure 1M - Number of Me31B+ granules
Superplot- unpaired t-test	young	aged				Mean of 3 repeats
Repeat 1	102.484	74.5342				young	aged
	104.037	100.932				100	72.52
	108.696	83.8509				100	66.98
	99.3789	76.087				100	72.49
	90.0621	63.6646
	74.5342	77.6398
	113.354	49.6894
	91.6149	55.9006
	99.3789	76.087
	116.46	66.7702
Repeat 2	131.632	88.6501
	123.573	88.6501
	122.23	79.2478
	116.857	79.2478
	112.827	75.2183
	108.798	71.1887
	108.798	68.5024
	103.425	65.816
	103.425	65.816
	100.739	60.4432
	98.0524	60.4432
	92.6796	59.1001
	91.3365	55.0705
	91.3365	47.0114
	87.3069	40.2955
	83.2774
	83.2774
	81.9342
	80.591
	77.9046
Repeat 3	85.6606	81.1522
	73.2624	78.8979
	78.8979	67.6268
	78.8979	74.3895
	111.584	83.4064
	120.601	93.5504
	105.949	87.9148
	103.694	84.5335
	99.186	61.9912
	93.5504	65.3726
	105.949	63.1183
	95.8046	75.5166
	125.11	64.2455
	111.584	59.737
	95.8046	60.8641
	100.313	75.5166
	118.347	74.3895
	95.8046	61.9912
		69.881
		65.3726
		71.0081
		74.3895
Figure 1N - Amount in granules	Me31B-GFP - 2 days- Ab	Me31B-GFP - 35 days- Ab			GFP-Imp - 2 days -Ab	GFP-Imp - 35 days -Ab		Mean of 3 repeats
Unpaired t-test	94.8398	79.1461			137.241	210.52		Me31B-GFP_2 day	38 days		GFP-Imp_2 day	38 days
	127.67	83.5848			131.674	221.377		100	118.033		100	251.7
	160.233	138.861			108.778	231.936		100	115.989		100	302.2
	85.0401	118.42			123.91	242.22		100	137.088		100	135.3
	100.978	117.315			119.369	196.367
	91.1036	92.4038			113.268	194.873
	89.1791	151.446			157.341	184.83
	111.854	145.249			106.78	168.487
	180.949	154.178			120.807	165.119
	98.7726	145.41			113.596	174.5
	121.726	136.414			121.376	205.308
	158.157	191.144			135.924	247.378
	102.74	210.555			117.247	246.495
	108.111	260.718			99.0485	209.194
	96.7102	99.7207			124.516	175.604
	99.0031	168.711			106.153	234.852
	98.9371	119.635			67.4922	185.222
	91.4581	115.816			60.0866	180.353
	90.8818	158.695			83.0178	203.804
	80.0856	144.409			74.0185	228.576
	103.209	181.537			74.4421	222.449
	127.607	203.028			82.7978	186.971
	146.999	240.448			73.761	199.027
	95.4646	158.584			84.4947	164.947
	95.7655	103.343			88.2922	175.742
	129.258	91.3853			97.0869	192.557
	123.787	126.853			91.8085	292.757
	94.7883	115.58			77.2267	318.656
	89.3687	100.535			65.9283	305.519
	108.1	107.086			75.5025	320.48
	164.64	190.071			78.4428	257.546
	141.992	93.4468			88.5719	327.537
	131.194	107.749				232.541
	94.2454	102.076				255.63
	93.386	114.891				383.242
	105.124	104.82				400.113
	151.199	95.0146				273.036
	90.0738	229.595				264.87
	92.9702	93.9591				290.579
	103.886	115.853				395.124
	91.2267	194.513				262.267
	264.482	265.111				260.51
	246.342	121.822				257.24
	89.4494	110.458				216.698
	87.5783	112.294				243.931
	193.982	131.79				242.802
	140.953	146.523				260.041
	95.9584	147.283				233.285
	93.3064	102.87				252.004
	82.5048	179.252				238.891
	100.208	145.948				239.994
	91.921	110.205				251.298
	131.913	175.305				287.476
	265.75	182.489				233.527
	88.83	148.203				318.135
	108.077	197.11				298.146
	199.15	124.816				204.938
	178.197	106.172				237.465
	134.159	180.153				216.65
	98.81	169.489				223.07
	184.492	144.874				241.07
	191	124.839				170.009
	198.631	102.934				241.518
	144.253	89.3751				251.902
	106.028	131.357				227.703
	172.497	107.101				218.115
	160.24	117.613				265.944
	102.493	84.1306				189.136
	121.538	125.339				227.016
	236.074	79.3589				199.754
	130.665	98.8438				196.862
	146.433	153.923				241.435
	121.564	100.211				217.728
	121.37	149.194				185.123
	110.451	80.2122				218.813
	277.014	93.8686				272.004
	115.618	81.2344				239.559
	192.97	102.923				219.182
	127.275	81.2629				214.431
	113.201	154.534				246.641
	128.813	98.2012				266.371
	152.76	164.672				313.193
	121.368	127.56				407.974
	125.805	198.676				324.507
	162.634	123.899				219.662
	194.791	136.555				300.494
	111.873	77.3833				98.9341
	121.168	158.411				110.055
	106.134	128.052				95.9937
	126.088	128.027				114.224
	133.099	255.436				111.967
	280.284	110.367				111.852
	103.469	81.5271				121.527
	155.131	81.8097				108.915
	144.82	135.606				75.6413
	138.081	154.824				107.205
	116.908	163.748				108.43
	98.4353	155.986				79.4077
	175.032	83.4766				81.0673
	108.898	219.367				127.318
	121.552	83.7305				99.1422
	98.2702	215				197.842
	169.57	139.873				235.443
	249.36	114.087				266.928
	108.442	108.041				231.075
	121.766	151.582				217.666
	243.7	206.685				208.403
	116.156	239.608				201.412
	291.022	107.513				205.2
	112.81	103.833				169.646
	160.537	115.059				272.754
	99.3186	90.2344				291.975
	117.544	144.075				266.878
	141.023	164.153				165.352
	147.167	116.081				209.215
	114.709	122.186				225.307
	223.557	193.314				190.112
	176.034	99.0571				195.564
	143.446	113.599				274.874
	148.435	114.25				226.303
	160.285	108.276				223.447
	151.013	182.454				345.804
	221.461	86.8772				227.812
	227.234	90.9449				256.323
	191.598	89.7595				158.518
	167.781	122.821				298.534
	129.618	86.8375				197.948
	182.599	114.738				336.652
	119.077	97.8445				201.803
	108.662	78.757				292.362
	97.2399	99.4596				266.477
	82.1919	79.5115				224.504
	91.777	95.9818				187.996
	98.8664	88.6446				327.607
	125.907	86.4174				236.663
	79.5732	83.5138				304.262
	81.9425	110.472				258.96
	118.417	169.508				275.236
	78.8034	145.734				311.967
	177.814	140.746				250.154
	93.3299	115.616				261.713
	134.763	122.289				252.304
	146.207	151.229				193.823
	77.8124	127.831				177.411
	100.428	221.163				231.026
	115.917	128.124				267.662
	91.4003	315.439				238.789
	131.346	115.02				184.799
	145.042	133.665				268.135
	101.253	87.3205				243.912
	114.15	170.674				226.928
	89.4192	114.677				173.519
	79.8808	117.156				196.648
	141.604	89.4518				220.315
	174.731	128.202				247.313
	106.416	126.344				261.098
	95.1841	117.51				177.959
	77.3402	94.5097				200.974
	117.756	105.402				362.778
	91.6198	161.756				432.569
	107.829	156.896				479.778
	93.0515	117.574				299.104
	78.5102	134.137				376.248
	95.9259	218.608				396.307
	174.164	197.551				330.161
	176.868	324.227				389.496
	78.8253	119.583				335.875
	98.1685	269.761				315.797
	82.4679	127.134				497.323
	93.0482	157.216				356.69
	90.3266	82.1979				250.009
	120.221	254.396				442.049
	160.944	85.4106				350.813
	140.372	140.179				275.878
	82.0824	157.042				436.482
	88.4802	123.323				398.454
	100.178	94.9426				265.195
	75.5508	109.67				259.179
	85.8264	111.092				306.672
	102.902	113.079				310.025
	165.237	97.8571				322.136
	108.399	87.9207				406.477
	72.9196	164.079				370.481
	100.862	192.223				220.49
	107.193	241.815				319.504
	92.5189	127.888				319.087
	134.718	146.92				257.116
	141.758	127.027				347.639
	93.133	90.4439				252.769
	71.6356	155.691				384.032
	102.897	171.8				319.716
	81.233	126.666				312.93
	154.797	89.5121				324.583
	84.664	161.94				295.395
	94.7657	180.048				304.393
	109.861	136.168				331.827
	80.5978	91.5593				256.739
	128.405	117.142				281.288
	85.7707	210.049				354.356
	172.064	220.693				236.031
	116.709	240.99				264.633
	92.5339	109.089				224.947
	70.4215	110.298				231.296
	110.71	86.7179				289.199
	99.3443	170.586				259.377
	155.145	99.1418				303.439
	80.9597	114.457				232.18
	116.048	245.35				255.81
	96.1802	199.335				240.133
	79.1178	85.0571				244.763
	108.773	168.073				272.643
	70.8368	112.026				290.031
	76.7937	158.655				273.448
	65.0754	130.706				285.825
	88.8373	90.5633				318.892
	115.701	128.766				369.472
	56.7084	93.4382				271.382
	60.5392	225.957				214.636
	69.5054	131.924				291.547
	123.176	127.563				213.457
	110.833	93.9317				270.382
	78.5257	131.641				265.439
	57.7519	181.513				308.634
	77.6078	94.2671				224.786
	86.66	139.207				301.104
	86.2404	240.749				224.402
	100.171	96.2267				199.299
	58.1991	110.364				290.951
	78.1074	130.904				257.649
	74.1671	184.605				294.998
	53.6705	133.388				242.977
	117.972	233.05				239.152
	98.7591	140.138				254.431
	68.011	271.616				231.666
	155.154	237.113				217.698
	70.3583	139.457				275.257
	89.5809	235.05
	75.9115	121.736
	71.9013	118.887
	53.7717	230.111
	73.56	135.236
	73.1174	128.983
	69.594	127.253
	74.6988	207.578
	68.0782	95.0031
	70.9798	162.004
	77.2277	87.9865
	51.6792	117.124
	155.632	170.049
	56.7598	190.465
	72.387	92.335
	81.7536	118.687
	149.182	88.968
	154.312	256.534
	97.0188	107.97
	63.7837	167.727
	77.2116	92.9419
	91.3392	111.845
	78.8124	151.044
	54.0974	164.673
	57.6136	173.424
	54.6086	132.106
	55.0015	102.961
	59.6426	236.581
	110.92	149.826
	68.1776	177.095
	73.1819	112.052
	66.4324	94.6461
	67.4756	117.567
	118.464	119.853
	54.0031	129.791
	74.2877	98.0979
	79.7515	157.967
	72.4842	133.007
	66.6553	197.867
	76.7326	176.437
	93.6247	112.979
	81.1965	200.285
	128.227	143.918
	66.1602	119.509
	57.0493	156.929
	85.6739	147.79
	111.151	116.617
	70.9905	215.835
	187.108	136.636
	60.7612	148.226
	128.792	110.209
	97.6531	146.272
	92.573	211.782
	66.9484	165.847
	69.334	108.273
	148.129	125.336
	148.157	117.22
	79.3089	105.975
	60.12	152.143
	79.5582	190.358
	65.7089	206.16
	87.911	128.831
	80.2943	139.999
	71.7052	94.4843
	73.9997	117.771
	106.082	127.86
	87.245	139.268
	90.4681	145.393
	72.3558	121.173
	108.624	113.507
	72.3256	156.856
	148.645	250.643
	99.8172	148.698
	86.9132	153.567
	92.8735	102.702
	119.909	170.51
	80.315	115.816
	93.0808	115.598
	102.801	126.02
	111.414	92.881
	106.823	135.336
	88.5985	110.587
	152.661	176.907
	105.355	176.404
	85.9978	146.657
	92.3136	106.789
	118.242	120.833
	109.928	113.184
	80.0549	138.656
	96.462	95.0112
	81.9456	125.658
	81.7736	141.936
	151.577	112.959
	106.609	231.279
	96.4684	104.943
	79.6366	176.106
	122.79	174.894
	93.1184	127.829
	91.4144	148.839
	103.737	187.224
	101.927	83.6039
	121.426	79.9829
	96.0835	162.509
	142.988	168.546
	101.861	123.457
	75.6044	203.641
	85.8692	131.327
	127.326	87.1696
	168.661	89.7995
	74.981	106.929
	121.619	106.656
	109.114	113.573
	82.059	98.5719
	101.735	222.486
	156.956	119.495
	92.6693	175.881
	182.532	118.64
	90.7702	310.191
	178.314	132.476
	99.1857	218.942
	107.852	186.264
	141.767	134.022
	108.829	100.301
	98.3226	248.47
	78.2428	117.873
	79.1831	118.275
	78.6933	115.644
	116.652	122.183
	75.9849	274.844
	114.697	258.128
	158.885	220.288
	194.768	103.357
	96.1191	108.518
	143.894	207.501
	98.4657	212.819
	111.941	94.5331
	91.1669	153.754
	108.037	152.902
	103.784	111.764
	97.5056	196.951
	164.147	164.366
	111.336	98.2425
	167.141	127.168
	92.3865	146.567
	73.1116	155.257
	167.448	115.698
	68.9568	197.246
	74.3066	88.2928
	77.7259	83.649
	123.728	122.518
	84.2889	197.819
	78.5066	92.8328
	66.8816	87.3719
	110.785	102.872
	114.838	242.787
	98.51	130.961
	173.456	258.707
	80.4453	262.028
	100.004	155.793
	117.609	103.899
	106.4	104.235
	81.0674	106.363
	96.5482	141.243
	145.056	142.634
	88.7451	112.584
	96.6784	111.113
	65.7189	114.073
	127.589	161.91
	69.0254	140.135
	94.996	117.082
	74.7872	191.441
	175.324	141.146
	69.9083	242.693
	103.027	171.787
	73.0721	241.872
	65.9051	136.742
	76.1826	151.493
	86.169	125.253
	73.3437	122.477
	77.8691	140.995
	117.646	105.37
	71.6098	164.231
	97.1567	138.67
	104.949	136.658
	94.199	223.476
	75.8444	109.127
	153.598	208.768
	93.9181	138.681
	86.2764	191.6
	80.9772	183.364
	96.8698	222.067
	96.9282	147.024
	82.8356	175.436
	81.1654	205.57
	162.333	138.355
	88.3015	164.527
	81.567	140.475
	62.4074	130.919
	80.9468	153.512
	107.14	110.646
	74.6014	129.634
	76.4809	136.294
	95.3926	215.066
	83.3512	217.103
	118.867	141.236
	98.1185	129.465
	73.8281	131.993
	76.5173	187.676
	71.4538	176.591
	77.2768	131.032
	104.979	257.242
	106.93	161.01
	96.9677	109.607
	89.2498	141.888
	74.4626	168.947
	78.1999	128.455
	74.9186	135.384
	94.5665	152.102
	91.381	159.821
	96.6645	120.324
	89.3037	135.48
	90.8972	123.375
	143.218	159.528
	107.106	129.207
	78.8074	116.087
	81.2526	164.918
	71.9194	141.998
	113.449	105.985
	139.988	140.836
	190.481	124.706
	65.371	157.876
	129.961	190.504
	112.764	103.778
	85.1235	139.05
	95.0057	252.711
	85.7717	102.199
	103.809	259.742
	116.175	188.24
	110.841	166.828
	75.1586	128.319
	89.2241	115.098
	57.6419	203.27
	82.7932	120.245
	75.6146	104.042
	86.5456	141.523
	61.5455	160.724
	125.2	139.249
	121.672	221.592
	76.046	132.16
	90.5109	154.708
	94.1724	104.604
	94.7663	181.605
	108.701	138.145
	70.7785	104.81
	100.095	185.66
	83.4895	169.011
	110.856	147.459
	88.2154	107.632
	61.7586	150.915
	72.6728	192.048
	73.9585	130.196
	145.841	115.742
	87.9043	137.704
	100.314	157.236
	81.2811	135.864
	58.9097	179.292
	80.7955	108.073
	93.7356	136.733
	87.0457	109.472
	87.4687	189.48
	75.4501	106.288
	77.7789	179.395
	83.4837	106.019
	61.4735	158.423
	63.3596	136.608
	98.9379	124.187
	71.6647	86.8921
	68.0285	145.093
	79.0129	92.8063
	129.251	129.934
	76.7573	98.4877
	89.2357	217.916
	75.6686	153.368
	66.4919	154.628
	79.6918	99.9595
	83.0684	131.777
	97.7398	143.198
	85.6859	177.56
	83.6427	118.753
	61.795	107.313
	70.9241	96.6282
	119.499	156.779
	84.4355	217.374
	177.879	122.7
	74.043	103.513
	67.431	156.496
	91.7281	98.6778
	132.108	96.2055
	92.2612	262.806
	66.9844	121.712
	71.602	130.522
	140.215	160.826
	112.042	121.921
	73.9141	97.0239
	117.611	190.472
	98.485	103.831
	77.3554	161.352
	102.323	134.793
	55.0527	118.605
	95.6832	137.225
	82.5759	210.486
	147.094	154.053
	75.5529	122.833
	243.567	159.558
	119.887	114.292
	70.3515	215.169
	114.014	120.716
	94.7406	121.633
	141.882	86.597
	124.872	120.656
	61.9841	107.865
	83.9176	122.435
	90.3609	184.396
	83.722	193.443
	84.1709	146.794
	80.1818	114.353
	100.193	148.022
	117.954	105.844
	95.1979	83.8608
	91.2267	150.805
	107.612	126.406
	65.1638	208.86
	81.7247	118.389
	73.0049	169.002
	68.2056	249.71
	144.354	111.166
	72.7113	128.212
	87.3693	111.321
	136.755	167.08
	59.5205	189.162
	93.5225	157.447
	88.0604	216.02
	73.7288	185.836
	84.3718	162.777
	79.9503	168.567
	70.2507	98.2257
	96.3527	144.418
	70.8848	89.814
	55.6746	110.587
	105.396	119.687
	61.5678	226.059
	72.8819	95.2512
	90.4391	108.097
	80.1065	153.782
	104.176	174.377
	99.0293	164.497
	95.7244	167.885
	122.656	132.743
	67.2519	94.3812
	86.4628	111.501
	104.385	220.879
	78.9946	104.205
	76.4015	138.543
	81.7376	184.185
	112.798	112.45
	102.277	118.581
	85.786	112.72
	82.3365	143.702
	73.4255	105.075
	173.583	137.234
	73.755	225.926
	94.1544	135.79
	112.32	123.981
	70.2152	98.2945
	83.1755	129.781
	112.084	109.169
	129.821	138.304
	144.752	155.838
	87.0382	193.005
	134.826	110.2
	65.7329	159.673
	178.997	102.464
	62.4807	94.5073
	115.087	121.524
	155.469	242.812
	129.548	182.315
	72.6008	120.802
	78.3772	172.521
	63.9088	132.371
	85.0742	136.453
	96.7341	139.122
	89.6565	175.046
	97.6578	131.712
	67.1678	213.558
	104.919	126.409
	90.6712	94.9598
	80.8311	116.651
	220.382	184.726
	61.8258	120.987
	64.896	152.655
	116.716	177.251
	61.8768	89.1689
	68.6054	102.529
	79.3749	125.188
	82.1455	109.119
	82.4705	103.131
	117.148	108.113
	120.234	94.6546
	79.7355	198.113
	125.412	140.55
	78.2627	139.783
	93.2411	122.81
	77.0937	171.434
	131.252	99.8407
	82.0916	146.943
	105.765	156.372
	112.464	154.265
	72.3754	122.881
	171.979	101.642
	116.579	158.716
	102.056	131.786
	124.585	203.673
	92.461	92.5076
	73.2321	131.044
	79.5003	158.066
	62.5227	128.751
	97.5528	85.7501
	129.228	76.8266
	195.174	138.045
	99.046	141.417
	66.1333	145.148
	117.463	173.666
	103.834	128.959
	82.1522	110.042
	79.9262	173.823
	79.0863	130.651
	63.4597	205.104
	69.8749	153.086
	113.127	128.422
	83.3937	155.338
	78.2531	181.562
	70.3348	119.313
	80.8349	112.213
	91.5108	123.77
	83.8543	142.366
	117.623	167.235
	76.2569	116.344
	56.5207	153.584
	60.4698	116.983
	99.8029	100.872
	61.0983	164.752
	80.5122	190.326
	96.5295	170.394
	96.2413	170.298
	75.9166	196.177
	111.831	118.485
	102.212	143.972
	64.214	137.859
	80.1149	206.999
	194.428	151.058
	143.723	203.791
	157.025	112.002
	89.7381	262.582
	99.3272	277.986
	80.5032	222.257
	73.2633	213.319
	84.9713	110.699
	124.216	249.392
	97.2715	99.1463
	85.7327	101.899
	92.6652	93.7376
	73.5993	138.355
	65.7706	251.851
	72.8693	130.456
	70.0198	104.486
	94.1232	83.0407
	101.924	74.9273
	121.431	90.7209
	79.8269	206.598
	85.3429	84.2163
	121.087	79.9486
	101.539	88.7091
	76.0701	75.7887
	99.8318	116.905
	144.008	108.398
	78.3885	74.9383
	118.386	123.661
	73.4539	81.4769
	72.6213	104.762
	110.149	87.526
	109.922	75.602
	73.98	150.971
	147.009	70.204
	72.3057	77.401
	118.054	124.439
	72.8528	78.4374
	85.1771	72.2695
	63.8694	71.7821
	71.1504	124.651
	69.2718	151.411
	56.7858	187.246
	65.7626	144.306
	78.3206	89.7233
	72.257	68.0256
	83.7608	133.079
	71.5541	103.554
	106.728	90.3063
	102.05	79.7634
	92.7343	119.401
	81.0968	121.948
	102.038	110.477
	95.5919	123.95
	87.6121	104.097
	86.0263	107.389
	213.041	120.373
	77.7914	85.3455
	92.0028	101.588
	87.53	127.728
	72.2407	109.138
	130.585	85.9192
	92.4868	94.0426
	116.737	116.182
	146.411	83.252
	72.882	74.8943
	84.2798	90.7674
	92.3453	202.813
	145.069	90.4474
	80.2306	103.403
	118.675	87.3834
	94.6485	104.55
	100.111	98.9391
	136.664	134.927
	97.3661	86.9122
	93.7652	105.726
	107.966	95.7944
	79.9921	108.202
	100.459	94.3266
	100.243	92.0933
	87.0564	137.843
	120.603	74.6865
	70.9841	90.4784
	75.7861	77.0072
	154.016	86.0392
	83.944	82.7576
	78.603	74.9269
	104.915	84.1729
	96.7186	97.2988
	76.5987	84.0781
	77.4489	79.6406
	152.384	99.5177
	80.4003	92.9188
	159.384	112.909
	81.5608	97.9012
	116.878	96.2284
	110.293	100.547
	118.164	92.6732
	94.2011	100.637
	85.9742	87.7511
	117.114	108.669
	70.7012	128.088
	98.3371	185.21
	80.2332	89.868
	113.085	205.729
	89.6423	165.145
	105.247	209.141
	102.767	173.731
	94.2844	129.158
	168.265	142.424
	79.6251	111.354
	103.247	162.274
	81.2679	124.368
	81.2567	244.283
	87.6968	150.407
	169.48	154.722
	130.406	157.57
	134.926	238.296
	81.3647	184.916
	152.977	152.023
	87.0736	116.449
	123.539	153.578
	139.154	157.211
	86.3831	158.63
	110.574	197.166
	73.4657	124.421
	64.598	133.692
	75.5047	202.472
	84.4602	120.097
	107.089	143.242
	154.511	171.846
	95.7218	125.133
	70.1762	110.213
	85.6181	172.751
	72.5227	115.172
	85.7171	99.9855
	86.7136	114.067
	69.0897	139.088
	103.663	143.074
	73.6102	115.961
	175.609	145.926
	91.4196	171.181
	99.1056	121.332
	126.997	115.364
	86.5278	139.832
	78.7719	118.908
	82.6807	118.032
	85.5264	146.726
	79.3612	156.404
	123.977	122.55
	118.245	148.407
	86.9142	128.273
	66.8096	129.232
	126.411	173.668
	115.264	132.645
	98.6368	112.47
	87.7261	96.0697
	108.102	192.62
	71.5717	145.434
	122.1	120.718
	91.2138	104.114
	70.2195	109.288
	128.089	124.333
	84.9886	83.7563
	95.6144	131.281
	81.9933	102.999
	81.4547	76.5404
	72.8733	124.432
	77.4442	150.409
	104.709	111.113
	102.869	73.7321
	87.7902	81.8464
	65.3438	111.889
	157.453	95.9262
	111.986	126.066
	76.635	103.295
	71.291	96.6913
	77.9457	117.627
	182.283	63.752
	87.4393	118.209
	89.9623	171.989
	85.1363	105.866
	104.41	110.216
	76.888	73.1648
	123.033	158.557
	128.299	100.656
	96.1241	103.539
	90.7509	76.8799
	87.5911	106.263
	113.68	74.0134
	103.005	100.152
	136.883	82.0504
	78.2113	91.8123
	87.8965	83.2278
	68.9429	99.4461
	118.725	143.902
	102.264	98.9061
	162.517	171.134
	82.4297	163.283
	90.1466	97.3513
	74.6157	82.7705
	104.542	103.028
	82.8648	166.993
	72.7799	121.166
	96.6843	136.137
	117.032	76.7053
	69.4624	117.348
	92.2759	113.046
	80.6318	76.2246
	110.322	72.7885
	121.553	131.307
	66.8363	120.666
	63.8951	99.7772
	169.071	182.179
	157.861	77.2947
	118.037	121.669
	95.8555	76.4323
	101.307	78.2808
	117.598	229.408
	80.5662	81.0213
	127.719	98.0317
	60.0412	82.5113
	123.848	97.7739
	78.1911	140.381
	101.777	81.8276
	68.2779	96.2391
	97.147	126.823
	107.207	125.658
	90.9613	98.4974
	94.1197	102.581
	135.91	77.6145
	111.91	99.8297
	87.9185	119.115
	92.5492	103.484
	102.374	93.2368
	113.328	185.144
	97.6251	123.371
	92.9074	112.957
	100.716	113.669
	57.3976	151.688
	77.1019	100.361
	95.987	85.4278
	64.238	90.876
	95.3734	92.0254
	96.4205	116.333
	80.8583	97.4295
	134.095	138.105
	68.4254	134.632
	75.9754	95.5722
	76.273	146.649
	61.7973	137.573
	98.1474	120.57
	99.2397	92.7632
	123.384	116.823
	104.254	95.9584
	106.581	89.8423
	210.733	101.028
	74.298	139.439
	80.5218	130.735
	86.4018	130.212
	80.9018	110.987
	170.681	74.5243
	59.4034	214.776
	60.238	110.321
	75.5838	105.865
	165.712	110.968
	96.1963	152.512
	106.999	94.271
	105.538	105.477
	59.5741	100.801
	96.1108	108.328
	64.6471	101.217
	81.1247	93.6204
	71.9293	97.9688
	66.8731	106.123
	136.218	163.877
	58.4369	224.847
	103.425	109.92
	70.5677	73.2411
	74.7172	151.474
	58.3877	126.586
	76.1272	136.348
	59.6235	102.617
	95.3001	122.52
	125.973	107.237
	82.4242	102.602
	127.109	120.953
	67.6825	174.675
	55.4349	131.017
	89.1551	104.087
	104.798	110.642
	124.036	158.71
	108.756	74.8252
	72.8013	81.7453
	58.1434	86.9781
	58.8582	95.0626
	79.2914	133.103
	81.3872	93.3037
	55.1346	100.648
	76.2318	110.91
	111.836	98.3062
	55.6849	107.488
	76.8808	119.359
	60.7921	132.032
	86.8079	199.339
	99.6201	161.598
	92.8896	163.02
	114.181	130.864
	65.7449	179.232
	76.6088	175.034
	54.2195	149.928
	81.5433	242.658
	74.1692	106.247
	59.9902	89.3085
	74.488	108.87
	57.3673	232.888
	113.276	134.447
	92.1637	145.956
	66.3069	134.333
	118.625	147.853
	92.3547	101.132
	77.4761	151.017
	52.0727	224.216
	117.326	140.49
	86.6078	180.548
	87.2669	166.919
	61.375	135.911
	79.2024	140.424
	88.7947	81.0168
	123.454	126.36
	128.098	112.731
	72.694	136.347
	75.5564	147.707
	217.591	90.931
	83.926	114.631
	128.219	147.285
	79.136	138.263
	160.861	117.95
	45.9265	162.711
	49.1796	207.557
	73.8371	224.878
	113.94	101.217
	57.7113	116.525
	56.0432	136.515
	81.242	106.596
	83.6585	193.434
	77.1233	103.927
	54.5689	111.718
	114.893	138.805
	50.9652	95.6391
	74.4373	153.8
	81.0761	124.987
	112.712	191.764
	104.827	160.24
	64.8318	132.045
	161.414	97.5455
	168.647	128.257
	71.7717	161.586
	114.247	123.259
	61.9107	135.251
	103.117	112.222
	76.3863	161.049
	70.0929	143.295
	70.1212	228.428
	66.3769	155.973
	88.7515	100.151
	71.8408	92.6006
	62.7917	133.981
	153.443	126.193
	81.3801	112.865
	73.3719	113.278
	123.665	216.086
	81.3698	152.41
	83.1494	253.018
	117.851	149.899
	128.733	154.116
	132.41	156.832
	88.0051	236.076
	87.5842	117.737
	110.566	190.401
	79.5903	193.773
	76.813	213.248
	61.9167	222.929
	98.2572	131.009
	88.0379	111.435
	84.3734	148.478
	80.5418	297.063
	74.8286	104.99
	69.3854	167.844
	71.4355	200.069
	135.166	131.354
	96.3795	125.054
	78.4802	287.909
	153.647	131.448
	92.3897	132.106
	106.823	218.223
	103.631	288.137
	108.495	108.726
	73.2076	152.569
	69.874	195.778
	75.2331	112.556
	92.221	166.277
	73.4975	129.958
	82.0847	111.469
	108.212	106.23
	66.7016	230.313
	82.5579	128.574
	75.8856	150.203
	75.4801	143.67
	81.2335	131.929
	134.962	140.951
	101.006	111.911
	124.006	130.315
	83.3534	102.172
	92.0084	133.267
	79.5148	164.697
	139.339	139.262
	90.1756	99.8472
	143.556	125.136
	63.4305	130.25
	84.8974	110.828
	89.4416	141.94
	122.683	150.456
	72.692	129.59
	66.606	94.5369
	63.7237	248.144
	72.0106	142.5
	129.259	143.382
	170.973	108.275
	82.1651	121.806
	73.4185	119.681
	81.9154	155.386
	67.1696	136.908
	128.205	99.6679
	118.393	135.138
	149.788	95.7472
	100.988	119.04
	73.8757	218.19
	81.0882	141.969
	107.921	152.125
	69.5697	257.883
	113.108	127.474
	123.877	198.106
	60.7921	121.476
	84.1047	204.288
	67.2789	137.009
	93.4682	172.164
	135.661	129.995
	77.8873	133.406
	61.3304	153.219
	76.3724	197.096
	77.9959	138.559
	78.7828	159.311
	99.4025	100.662
	70.8392	121.331
	112.045	235.313
	95.1123	112.786
	61.1975	135.504
	73.4854	120.211
	69.5802	125.155
	78.5328	249.844
	134.844	132.145
	62.167	180.921
	68.0739	114.439
	105.412	98.1817
	68.5479	127.081
	68.6097	110.316
	113.873	115.281
	112.443	185.266
	64.5342	129.755
	69.5687	183.284
	78.0245	130.12
	71.507	128.048
	80.6832	127.708
	63.4768	88.682
	94.0014	100.583
	108.014	116.887
	77.038	164.281
	140.282	224.518
	118.413	168.863
	72.2922	131.374
	74.0571	93.2539
	121.728	75.4289
	67.2724	99.8952
	99.9938	92.633
	61.705	87.8862
		78.3805
		134.128
		193.908
		143.319
		74.9752
		96.7787
		100.176
		138.954
		127.382
		81.9904
		142.25
		133.519
		90.3266
		103.947
		72.6342
		84.2826
		189.181
		105.873
		106.312
		159.626
		111.61
		94.7633
		92.5596
		96.6439
		91.2508
		107.016
		105.852
		124.436
		116.102
		74.6733
		100.851
		189.686
		109.488
		68.2239
		149.824
		69.6726
		85.0519
		102.364
		137.273
		89.568
		97.1465
		93.3225
		98.9089
		96.6424
		89.187
		110
		102.896
		128.791
		84.6545
		138.944
		155.852
		118.894
		95.2608
		94.2363
		76.7839
		141.48
		73.734
		95.8794
		68.9273
		131.015
		117.225
		72.7095
		152.826
		87.7708
		140.422
		118.518
		91.7093
		187.12
		104.651
		76.0364
		116.27
		79.9915
		65.3652
		166.754
		78.9812
		108.559
		84.5171
		70.6942
		81.0132
		110.856
		81.6784
		166.29
		106.112
		68.6911
		110.15
		140.628
		114.966
		79.0126
		98.0799
		92.8536
		134.702
		101.672
		108.81
		128.828
		129.285
		106.996
		93.6083
		103.323
		100.489
		146.208
		85.7016
		271.732
		129.371
		206.847
		72.2687
		100.05
		95.5726
		190.274
		108.728
		123.417
		104.7
		97.6102
		76.8901
		95.4124
		221.762
		150.899
		105.754
		114.21
		113.921
		115.522
		101.26
		95.7175
		204.352
		115.079
		133.908
		91.8156
		148.396
		105.754
		118.455
		98.1479
		90.0909
		76.6501
		75.8529
		83.494
		101.682
		156.023
		105.218
		111.108
		99.2854
		103.253
		84.8063
		161.433
		107.705
		167.807
		79.3074
		131.202
		90.193
		91.2595
		121.3
		146.823
		74.2044
		111.365
		95.7295
		85.0096
		98.6682
		128.924
		87.341
		171.831
		140.632
		80.2692
		124.541
		171.234
		80.6361
		136.657
		148.419
		215.055
		120.699
		150.762
		222.671
		201.695
		158.906
		117.362
		115.223
		206.933
		177.146
		145.198
		146.133
		244.068
		172.784
		149.083
		231.518
		134.142
		249.05
		149.681
		192.17
		266.474
		158.98
		129.957
		139.127
		284.51
		277.049
		145.194
		323.015
		230.556
		144.665
		277.1
		195.522
		252.196
		187.957
		204.481
		141.409
		175.838
		213.045
		258.668
		279.327
		133.422
		153.589
		476.455
		122.319
		245.19
		144.118
		236.369
		230.281
		284.836
		136.718
		297.022
		99.4837
		208.938
		229.306
		166.559
		154.946
		101.02
		121.19
		90.4056
		126.722
		155.937
		103.686
		108.356
		87.3609
		147.546
		106.094
		87.5548
		249.516
		183.94
		119.908
		97.7352
		89.9949
		114.957
		262.309
		132.742
		117.39
		152.153
		272.974
		98.9457
		128.124
		233.297
		163.115
		127.71
		98.2857
		142.988
		104.826
		135.062
		192.013
		123.499
		179.408
		212.848
		101.296
		179.323
		242.439
		156.493
		110.736
		101.871
		167.023
		99.5013
		151.36
		166.299
		132.686
		106.318
		90.2366
		90.9957
		226.667
		121.774
		98.7853
		181.119
		244.125
		119.175
		115.53
		86.1272
		169.591
		132.475
		88.6603
Figure 1O- Gradual increase in Imp PC		Repeat 1	Repeat 2	Repeat 3
No statistics performed	2 days	100	100	100
	10 days	105.2	110.5	104.6
	20-23 days	108.3	120.9	108.2
	31-37 days	107.8	135.1	124.2
	50-52 days	123.3	176.1	133

## Sheet: Figure 2
Figure 2D - FRAP	time(s)	GFP-Imp-aged
No statistics performed	0	0	0	0	0	0	0	0	0	0	0	0	0	0	0	0	0	0	0	0	0	0	0	0	0	0	0	0	0	0	0	0	0	0	0	0	0	0	0	0	0	0	0	0	0	0	0	0	0
	0.24	7.61116	11.512	3.95833	8.81053	8.91433	7.64965	9.44462	0.220313	7.69194	6.20938	12.8198	7.49755	5.87697	5.26195	7.10211	-6.168	9.09499	2.23445	4.8009	4.70442	1.0294	6.59778	1.70973	6.86237	12.7131	6.27177	5.34958	7.53334	9.05757	5.29941	6.52053	4.80817	7.70458	8.59312	5.79814	8.77661	8.88739	6.71452	10.6127	2.50643	3.83565	8.95522	1.09163	9.33789	-4.67204	4.19	6.39529	20.5249
	0.48	17.9319	11.1278	11.1005	14.6148	11.8562	6.80503	13.1383	2.17017	8.53746	4.0057	10.7163	5.12379	11.0263	5.64535	9.05711	3.44879	26.8899	0.975478	4.13771	13.5482	8.38576	7.36713	5.94432	7.26974	9.52524	15.1648	6.53235	11.3237	18.2011	8.17596	5.40964	5.02429	8.66684	6.46302	10.197	13.614	13.9338	11.6456	12.3618	6.74646	8.47474	12.8525	7.58129	11.0485	15.2623	6.1356	14.662	18.1896
	0.72	21.4316	13.0736	10.882	14.606	14.0952	12.9614	17.434	9.89434	5.22685	7.6542	15.296	18.298	9.17013	4.78123	8.76353	10.1933	34.1161	8.89729	6.7092	5.11785	10.602	14.1476	11.1896	6.69868	7.3657	13.9962	8.09028	15.4473	24.0734	10.2527	24.004	15.8034	16.7928	13.2651	10.9904	15.184	12.9926	11.7259	12.3836	10.7902	9.33353	12.3479	8.55181	4.74833	13.4648	15.7681	7.72879	15.524
	0.96	23.2578	17.1362	24.3167	8.70128	12.3694	8.69891	10.4588	13.6334	12.0724	19.3221	14.508	27.1853	14.6252	20.7923	11.1065	2.2702	25.9748	18.1071	6.71153	10.9375	12.9101	14.4042	10.0699	10.8486	10.3978	17.2495	10.2185	17.6189	22.9608	15.9479	45.4406	5.70979	14.4647	17.0348	12.9453	20.8182	25.4845	14.0402	19.6166	5.7286	7.11952	19.3917	4.24557	11.499	12.3445	11.9846	9.72196	24.4846
	1.2	27.9151	18.5666	21.197	18.0846	16.5919	14.8541	11.7009	14.4131	12.7426	11.4297	17.9868	37.8113	15.8531	16.7594	12.0928	9.08293	23.7581	40.4955	5.44537	23.5835	20.5622	16.18	12.5835	14.8141	21.0874	22.7405	13.4816	18.0571	20.9218	17.3527	19.626	7.4056	14.8528	22.8719	15.7385	18.6886	12.5986	12.9752	20.1164	18.2289	3.30495	16.2727	7.92185	8.53139	5.63756	17.546	7.70546	20.1984
	1.44	20.3062	7.45114	21.526	19.8224	14.4395	6.70205	13.4722	11.8682	14.3442	13.7934	18.0973	52.9968	16.0883	4.44085	11.9938	6.69566	30.0515	29.1904	7.37781	27.5899	16.1982	13.1197	10.4492	21.365	15.0214	17.0008	17.8984	20.1329	39.8491	22.5504	9.05073	8.24625	15.15	22.9496	13.4747	20.8168	31.8427	18.0574	14.8443	9.9136	8.77865	18.8668	14.2239	16.0828	34.4205	13.8771	11.0568	21.5783
	1.68	22.6563	29.6835	25.8998	12.5799	16.923	16.8192	19.7539	14.637	14.8903	13.8256	20.9755	38.1613	24.9028	14.1186	8.36377	10.4927	32.4552	24.9842	16.6486	21.8515	17.8233	15.83	19.3679	18.7054	12.6765	17.6293	22.3115	23.0892	28.1309	22.6642	28.2636	12.967	17.1046	23.8852	13.3273	24.5799	14.8146	17.6647	19.6589	18.8876	11.3986	18.6412	8.28815	17.3047	27.5446	14.2873	7.36195	23.7221
	1.92	19.7437	29.1384	25.6064	8.60013	18.6742	9.4233	9.79023	15.2061	35.0046	18.8014	29.0107	31.0771	22.1433	15.6516	16.8885	2.92765	33.6847	12.8322	9.17738	29.2303	20.4888	19.3232	18.4338	41.5064	19.6551	19.8132	17.6213	23.0737	20.3416	28.5597	40.1776	11.757	24.0227	26.2444	18.2217	23.4332	12.8896	18.7257	22.3782	29.2592	7.27445	28.0076	0.741078	9.04705	15.1956	17.0903	14.8113	32.6776
	2.16	28.4806	28.5516	35.949	20.7003	19.0849	4.65054	32.7688	14.768	22.3614	26.1087	27.0474	43.0133	25.6687	17.9506	20.5371	40.8711	37.4046	34.629	10.6009	29.4047	20.1793	24.5048	18.7517	31.8525	17.3183	21.8453	19.0136	26.9547	22.439	24.8236	26.5579	14.8682	20.0648	25.0574	19.2041	20.6214	18.3151	17.4402	20.1	19.6074	9.64146	34.0477	13.3265	13.0991	19.059	17.1941	14.8491	19.1671
	2.4	26.725	53.041	50.5866	25.4822	21.8151	9.10164	11.8054	18.5392	17.8294	38.3095	27.508	38.6667	31.4288	17.801	30.4182	-0.513165	35.7273	33.4348	11.6008	22.9789	21.6863	23.6499	23.3791	24.7735	30.0745	23.7906	17.7136	31.3046	28.3576	27.7377	40.8346	20.6844	23.6282	25.0945	18.2458	23.8685	25.0235	19.4113	24.3554	22.6549	11.7578	17.2076	14.1878	22.0413	26.1586	27.0896	21.4327	19.8897
	2.64	28.7378	29.3056	34.2523	28.2508	25.9745	12.7712	18.6553	21.8462	18.4128	24.1795	27.648	32.8727	21.3009	20.4264	7.36258	26.1826	43.2623	21.6908	22.0298	21.259	30.8975	21.3372	20.4184	26.3935	20.1884	24.0164	16.3215	23.1719	21.9922	26.0212	24.0494	16.6925	29.0864	25.3012	19.4453	27.4499	27.9759	21.8175	18.9843	19.6256	11.2508	22.3043	15.061	15.8033	47.9913	25.4408	16.3154	16.4601
	2.88	31.1218	24.6373	32.8383	27.7091	22.919	7.83003	14.6736	23.1488	25.3895	17.1241	24.7203	41.5019	31.5631	18.087	10.245	27.325	34.2513	27.2916	22.4813	19.0351	24.792	18.7049	16.3763	29.9261	18.8812	25.8836	23.4515	36.4248	22.697	33.777	23.6139	29.3277	23.7949	24.4728	20.2911	21.0431	18.6008	20.4896	26.7177	35.5154	12.0169	15.3631	14.6785	24.7776	32.9147	22.83	19.5175	30.1304
	3.12	27.626	28.671	27.3951	18.2274	21.7374	17.5524	24.9084	23.1645	27.77	16.042	27.7569	56.2947	26.1705	21.3086	12.5935	26.6555	36.3708	27.1986	19.9832	23.9405	27.2724	17.1327	20.828	36.1627	23.4003	25.596	17.6137	26.9358	32.4545	28.9738	37.7479	22.8294	26.8386	26.6938	23.7817	27.1614	26.3059	20.9578	28.4963	26.2983	16.0906	32.5429	10.0698	16.3108	40.8963	19.9784	22.0266	33.6071
	3.36	34.7604	52.1492	18.9205	33.6228	23.6974	23.9938	21.491	26.1434	29.5614	23.976	26.2705	41.3908	28.5798	24.7653	18.9068	24.378	35.387	38.3281	30.4661	24.1393	24.8891	22.0567	24.4617	31.7231	29.7334	19.935	23.4805	26.086	23.0899	32.2713	19.8264	36.1041	25.5537	30.719	24.3041	23.3041	34.1475	25.0889	35.8582	25.5879	18.7496	20.8968	15.3785	17.5957	46.9448	21.6028	21.9075	15.4243
	3.6	40.7114	29.1645	44.9164	15.8356	27.9239	14.2363	15.4926	28.6715	22.6266	23.5178	33.6165	49.7251	28.9937	29.6941	15.0419	16.9584	34.2558	36.4617	12.3865	34.1291	38.138	20.3765	22.1609	25.9518	26.8225	19.6699	24.7258	33.8436	22.0384	32.7836	25.8439	30.0803	29.2447	35.3986	22.7158	24.2636	29.4452	24.1618	28.9997	18.3716	12.8651	24.98	13.806	18.76	24.7321	16.9868	20.7495	22.5079
	3.84	34.7823	31.3898	30.8858	23.6833	24.6023	18.2221	19.4644	24.2073	27.838	24.628	36.5142	27.0912	29.5232	16.2325	15.5727	19.8903	39.2707	19.8423	10.0397	17.4461	30.3603	26.7539	23.6935	34.7644	26.6031	23.7505	29.4994	30.4296	24.7663	32.2957	24.6069	21.6036	28.1925	28.9548	30.1092	21.5838	23.066	26.9134	28.0553	32.8412	18.7338	27.7372	26.0505	30.9675	57.2944	20.1255	15.1127	36.0391
	4.08	27.4973	35.803	38.6669	18.1236	27.3956	13.9138	13.6169	26.1302	29.4416	25.709	30.9034	59.3233	30.4959	27.722	18.9669	23.6563	40.9653	33.2612	20.2502	21.5887	37.5932	22.8573	22.0365	30.2486	35.9036	21.8349	23.784	33.3774	28.217	31.549	61.9948	22.9143	34.1956	21.1462	28.942	29.2895	35.3416	28.1758	27.1868	23.7248	17.679	27.2703	28.6563	27.2407	24.815	29.2251	17.6537	27.0937
	4.32	30.9558	57.4644	38.6642	22.4138	35.8784	18.4704	18.988	28.5944	21.3969	23.0073	32.3559	41.9557	32.6237	27.3732	24.5415	11.1629	54.5192	28.2384	20.8078	17.5895	29.6091	27.1731	29.3473	33.5926	18.0404	24.1392	23.1829	28.8892	26.4608	31.4989	21.9455	21.5803	29.2962	30.3615	26.0267	26.8227	35.7676	28.2946	27.6957	28.5222	17.778	27.4121	27.9901	23.1029	28.4597	23.9821	22.3017	40.1405
	4.56	24.3639	37.5365	45.4548	24.1246	28.6403	21.4184	25.6725	32.3786	24.9481	25.1453	27.7728	49.0948	31.2156	25.6619	18.3958	20.0556	49.411	30.2711	22.7671	25.6175	34.1915	24.8027	27.5423	35.4893	30.6026	27.6389	15.1005	28.0912	29.8437	36.7947	47.4337	30.5025	33.3821	27.3478	30.939	27.2515	29.868	27.9525	38.6692	26.8992	12.9208	24.5903	32.7209	19.7445	62.9309	17.148	17.5177	28.3551
	4.8	28.6106	43.1462	53.6078	27.1887	30.463	17.7132	22.8199	29.2483	22.0256	26.4753	31.3421	36.064	33.6102	29.7272	31.0902	11.5839	43.228	26.8189	22.5629	32.3709	35.6787	25.9208	28.1808	33.1137	36.7129	23.7882	35.5383	38.1388	19.7284	40.8507	42.9825	17.6423	31.7498	26.7871	22.849	28.3806	21.1201	26.8063	35.7361	37.9717	16.9716	22.64	18.6338	24.2602	64.5268	27.0464	17.0033	50.8356
	5.04	33.306	35.2208	31.8797	22.8216	36.5303	21.9785	12.4915	27.6346	27.2391	32.4742	28.4723	46.1679	39.4135	28.9398	12.2265	34.6766	32.817	34.0329	12.8046	35.1552	42.8345	29.8211	27.5422	30.8173	26.8867	24.4463	18.8162	33.1656	32.7009	37.5676	29.6441	38.0469	35.5851	31.5778	27.0935	30.0118	42.8745	24.7498	36.7252	56.7605	19.3543	29.7377	20.1148	22.4122	36.2689	28.513	25.8238	43.4673
	5.28	33.7306	49.253	24.6755	36.0429	32.5516	19.2169	17.7095	26.5427	36.4274	21.8776	38.3686	49.2429	35.391	24.9944	22.0025	28.2485	37.5009	39.0493	26.2292	30.313	29.6021	25.8531	22.4735	32.1446	26.3836	21.2684	14.4057	32.4701	38.4737	35.012	52.2313	21.7781	25.7873	33.4839	31.566	31.1211	26.679	27.7789	31.2417	27.457	21.0338	34.3237	14.3514	25.1188	39.9683	21.8852	19.2948	35.5555
	5.52	34.203	41.7851	37.3981	36.6565	31.8922	15.8545	16.1443	30.8312	32.6046	16.8864	32.4706	56.7885	32.7339	31.7929	14.8243	20.0723	35.7798	47.9322	10.1927	13.4305	27.3361	26.3814	26.7934	36.0679	16.0042	25.5263	18.4231	38.2292	28.8878	43.3084	54.022	29.9529	32.4355	31.4832	31.5342	31.5697	26.3499	26.1251	38.659	35.2842	20.569	27.9454	19.5787	31.2719	30.3997	31.454	25.945	32.5105
	5.76	40.2377	31.3425	31.0101	34.6382	27.1496	18.9937	47.2207	34.6824	36.0685	24.3092	39.2239	51.8303	24.434	27.8358	11.9104	32.019	42.3826	39.6351	19.6528	29.0543	35.7381	28.3346	27.5005	44.6072	18.7105	24.7492	26.3987	30.6657	33.0089	44.3691	20.9761	27.5623	35.07	28.0803	30.5827	30.6087	29.153	29.0681	40.3604	30.1593	14.8899	28.7903	21.4684	26.7135	31.8297	31.0075	22.6633	36.9184
	6	39.1081	53.9396	29.4863	35.4182	32.9158	13.8919	14.792	32.5214	28.802	19.3376	34.3349	59.7864	46.9328	31.0255	19.2817	35.3138	44.4351	64.5003	19.9629	18.2301	30.995	31.2127	26.2779	37.0578	22.2657	20.7434	22.6812	36.5004	27.8762	41.4293	35.2014	30.5666	37.1717	29.3911	31.7847	32.3169	34.6268	28.5802	33.6521	33.0491	20.3426	43.7718	21.0763	31.5903	56.3558	32.2679	26.3358	50.0451
	6.24	33.6227	38.1202	37.5249	38.7275	28.9055	17.178	21.552	33.7483	33.6854	24.0477	37.2266	48.5859	32.5848	21	9.50171	24.5319	50.7249	32.9347	13.6361	38.9134	40.9549	30.4773	29.6797	41.9305	29.4889	27.1166	23.6072	37.9827	19.29	38.8462	33.621	24.1954	34.1961	31.9675	33.9425	25.9865	29.9266	29.5193	40.9288	31.7722	15.9774	23.9845	21.8149	31.8335	40.0425	37.2616	22.3135	35.5788
	6.48	37.8359	39.562	43.2792	31.299	33.4799	18.3077	17.8763	27.4994	32.7882	21.6184	33.9918	56.0718	32.7051	36.2013	19.2816	21.9452	74.7213	31.977	26.5785	26.1822	36.258	30.3587	30.7792	36.7142	32.5007	29.996	21.2204	32.6142	26.6652	49.2685	27.9992	34.6727	40.89	34.5519	31.1997	32.4593	31.0249	26.736	34.0372	45.2788	16.7897	26.2924	27.7619	28.4243	35.7022	36.6127	24.7823	47.5903
	6.72	44.9969	39.9248	34.5891	23.1565	31.3433	20.9686	17.2777	32.3125	37.9157	32.0338	40.3485	56.8685	36.3779	37.35	16.9285	40.1828	48.394	32.4887	7.93467	32.7389	33.9559	31.2163	24.9889	34.5849	25.3519	29.3681	29.6792	30.8152	23.68	47.182	37.8182	23.412	37.6226	37.7797	32.3491	29.9726	24.8876	30.6824	40.421	39.1979	22.0422	29.453	31.3886	25.881	34.1459	37.7782	26.3086	55.4043
	6.96	31.1331	51.3487	20.2557	25.3239	30.3516	19.5652	27.6855	28.5671	28.2002	15.2674	38.883	31.2114	38.5436	30.4767	16.5529	23.9074	52.1571	46.8148	26.5547	38.4893	29.0124	36.2719	29.1207	44.8733	24.3721	27.9032	30.8881	39.727	34.3743	41.5516	31.4969	32.7298	38.827	37.5426	28.9853	31.9796	38.4559	36.5025	35.0535	37.1066	15.3441	36.0994	27.798	23.9463	56.2704	38.7443	23.7523	46.9613
	7.2	38.7082	44.6449	44.6438	35.387	30.6229	24.3075	22.5975	27.4039	32.081	15.4708	36.6224	51.2734	38.8073	33.0071	11.8678	16.1087	34.8635	25.9024	6.5492	41.5384	30.9608	39.5339	26.8877	40.9385	29.8999	24.4572	31.4287	32.7259	23.6737	44.7492	43.8384	27.9375	35.3001	34.2829	30.9258	32.0671	23.3658	36.6246	34.9834	37.8415	15.0875	28.2774	30.3811	32.6829	32.228	32.3842	33.5632	46.0939
	7.44	35.8519	50.7944	51.4242	36.7236	28.9484	18.9078	16.8797	29.2052	30.009	22.2755	38.7183	52.0319	32.1776	32.1568	21.813	46.2351	35.1938	21.2873	22.9925	32.7969	30.2774	33.6589	27.8255	43.5461	22.218	27.1316	41.7144	37.4081	29.2624	37.7332	22.2824	29.5479	39.1125	32.9594	27.7048	36.1703	31.5751	31.4788	34.617	33.1953	27.4446	41.793	33.045	39.6704	35.4164	35.7404	25.8982	37.857
	7.68	47.3994	44.401	40.2144	25.0122	29.3629	16.1093	20.8837	35.2209	30.2019	25.5938	36.4854	75.1006	38.8472	27.4085	12.4818	24.8976	52.1019	22.9556	32.1394	31.7397	30.6318	39.5511	26.7789	39.8244	27.6505	27.3422	36.6795	40.7346	27.3841	51.1915	56.8042	36.1437	42.3046	33.5187	26.4634	34.1606	28.0481	32.0957	38.6845	48.2266	21.8857	22.0342	26.1757	31.5958	26.0352	29.7586	28.0492	41.7768
	7.92	44.3293	40.7867	51.121	15.3283	35.4309	24.5691	18.1268	33.8271	36.2321	23.2304	39.1455	79.0922	38.8845	24.3999	26.7144	33.3368	56.0798	50.7816	34.1102	39.6243	30.7623	34.5883	30.9793	43.2878	34.7508	30.1857	31.2885	36.8633	39.5885	48.66	23.7827	21.6457	34.9236	34.7741	30.1734	37.0935	23.8314	32.7172	32.3968	45.6845	20.5034	30.1939	30.0302	25.5892	51.8067	31.0844	24.7112	41.3555
	8.16	41.8607	40.7852	37.8267	25.8529	33.6715	26.5769	29.8379	32.1114	31.9773	35.4425	46.0767	78.4234	34.6543	26.7044	17.9422	47.1989	27.3259	41.1206	31.1704	35.7864	29.4962	30.9947	29.2286	42.7558	31.0287	31.7881	27.1272	37.8775	32.325	40.0629	31.3583	27.2394	36.7308	34.9133	34.1214	35.8852	28.3333	38.0812	32.623	43.6437	21.2423	35.2928	28.1528	32.2027	20.2029	45.1013	32.4332	42.8941
	8.4	40.3704	38.2016	32.7241	31.4717	35.0317	26.4327	27.7816	34.5309	32.1449	17.2539	42.7765	59.1376	42.9217	34.092	37.9331	35.5552	32.1658	21.6563	29.4522	39.7054	41.2245	33.1822	30.6666	38.9558	28.6654	31.4291	29.6348	37.6337	33.2125	43.8658	36.469	30.042	41.1591	31.5677	32.3334	35.9796	25.9218	32.973	35.6632	40.6448	21.3821	30.1792	26.2919	32.5288	37.0648	44.8726	27.3711	31.6754
	8.64	47.7542	40.9763	39.9939	30.9969	30.3736	29.1716	29.4525	32.5888	25.6119	18.4678	44.2056	37.8774	27.8012	37.5461	26.395	32.838	34.3782	42.0441	17.8108	42.2019	38.7129	31.8212	33.3073	38.3911	18.9258	30.6705	20.0683	36.8656	36.3781	40.8439	46.8721	33.5914	43.3052	38.1217	32.5296	32.9486	36.6828	32.3122	36.8035	40.5119	21.1439	33.6694	29.6511	32.2941	25.4912	40.5422	26.2111	35.4152
	8.88	45.1914	36.4748	30.3013	42.8397	39.7809	32.1901	21.4466	35.5742	28.2333	34.5541	38.6428	54.0877	44.7438	31.884	18.3344	37.1918	56.5085	33.7695	21.4867	50.3432	32.4267	29.872	31.029	50.1527	32.9699	31.6474	17.1188	37.0222	39.7265	41.613	43.8347	26.5496	37.0386	44.6309	31.2657	33.4378	27.3695	31.175	34.4987	43.7263	18.9546	38.8626	37.5454	28.6288	37.2805	37.0511	21.05	36.4088
	9.12	43.1737	46.5521	47.6248	27.0106	39.1098	31.4488	28.1248	34.9823	40.6804	32.4318	46.8736	39.2421	46.5483	40.1713	23.9075	40.2919	34.3154	26.5742	13.6862	50.6063	32.6374	31.7143	33.0877	47.7895	43.4543	31.55	29.2798	34.5569	41.7983	41.8233	34.2346	35.5331	39.106	36.2862	31.6532	35.6589	39.933	38.0941	43.5603	45.4088	27.7268	38.3457	29.3334	20.722	42.7469	35.9087	35.2493	33.755
	9.36	36.364	27.2429	49.7984	37.0707	35.0382	31.7374	32.6423	40.6284	36.9469	35.5021	35.2679	64.0567	41.1256	23.0805	28.3201	17.3763	43.4866	26.0232	31.1732	44.3152	37.4258	33.4297	30.7281	38.6644	29.2653	37.7298	20.9912	37.946	38.2003	44.8172	35.7666	29.0203	42.2457	43.2562	34.0491	40.072	42.7586	36.3297	35.6974	31.937	32.9338	36.7008	31.5628	28.919	39.1236	31.8104	31.1583	31.1853
	9.6	55.7812	58.4381	32.6167	46.3197	38.4733	38.9514	15.166	32.057	36.5724	44.7072	38.0826	67.6636	33.1344	29.0015	26.9321	29.6186	40.4685	48.7897	25.51	21.283	35.7255	35.4199	31.3708	45.7329	36.0273	34.8693	32.9112	28.252	45.828	53.9177	44.0989	32.1572	41.0593	41.06	34.4455	38.9138	42.2424	30.2896	41.533	32.3047	20.9162	39.1484	22.4961	28.8819	48.6751	28.1682	27.6817	41.9956
	9.84	46.0834	52.649	33.5538	35.6709	38.6051	16.2756	24.956	35.8527	32.5606	34.8114	47.0079	62.0991	41.5212	23.693	33.9179	29.3919	33.9754	27.6637	24.8854	32.2392	40.9833	32.3305	29.8522	44.2047	43.4371	34.5418	33.2865	36.1716	41.5545	43.1064	39.1403	22.7639	35.351	39.7887	35.2634	37.6751	43.7379	43.2051	37.8581	36.852	21.8254	34.3662	34.4055	39.1911	51.4908	30.3956	35.6417	49.7427
	10.08	55.6593	37.1982	32.4189	25.1133	35.8109	22.5997	29.4704	44.0433	44.4207	32.7634	38.2036	52.5922	38.3284	33.0761	26.6644	33.1412	30.4607	23.4429	24.2697	56.8422	39.9878	37.9181	30.6567	39.1218	40.136	40.0314	29.4222	36.8333	33.6767	50.77	39.8522	24.618	34.2674	44.1289	33.9739	41.44	28.9077	33.788	30.2975	42.4567	16.9911	43.7439	34.2038	25.767	27.0682	33.443	28.1545	62.9074
	10.32	44.4854	49.9473	29.9997	46.8194	36.0626	23.081	34.6548	39.9028	32.5715	37.079	41.0185	41.6585	47.897	24.2414	25.7325	34.3539	41.8795	40.2543	38.2101	46.3226	37.0089	29.6308	31.3625	40.8009	19.2225	37.9914	43.168	32.2287	27.9302	43.5192	29.2891	42.837	41.9812	41.3766	40.0583	41.6269	46.2983	36.9702	39.9136	27.7411	26.5075	37.5086	40.1375	29.8486	52.9505	38.5575	27.8067	50.3821
	10.56	39.6611	46.5291	36.6644	33.6876	42.2688	23.0049	35.7425	33.9999	40.5168	36.5785	43.4999	60.522	48.7939	33.498	31.1093	42.6067	57.7141	41.6535	34.3026	41.8879	40.81	31.7146	33.2217	42.9612	35.5118	31.4065	32.1892	27.897	43.1383	54.1139	41.5014	31.6763	42.2792	35.3269	35.7951	39.7266	42.7783	36.2935	35.1159	44.7128	24.9787	42.095	34.5703	28.0169	54.1224	40.0739	26.3322	51.986
	10.8	40.9576	41.639	45.0174	43.1965	33.0685	32.3487	25.1752	30.9433	28.5123	41.2553	31.0017	36.6365	48.7806	39.7102	39.7831	26.382	45.9522	48.8593	51.8439	34.8577	36.3014	32.3481	33.3793	41.1389	31.0943	40.3615	25.6189	35.4774	31.1775	47.2514	34.5124	39.0126	42.8571	40.5365	36.5239	38.0397	42.6503	33.6418	38.9382	49.0377	23.0862	38.5351	33.3681	31.4706	47.9676	34.4873	27.6529	56.1989
	11.04	44.8482	64.4923	34.9736	27.4266	41.0498	43.8	26.9322	37.5247	26.518	33.9751	43.8744	55.0296	41.6749	37.0535	17.4482	43.1201	54.7415	48.1805	39.6256	38.4055	28.4922	38.3921	34.0252	42.1668	36.0564	32.8242	30.5934	27.3704	41.5152	49.2473	38.0659	29.9292	41.3265	36.383	34.3787	35.9845	43.9226	32.5147	30.6465	52.3895	22.8936	55.6318	30.5742	29.966	43.0315	42.7916	26.2802	59.8093
	11.28	45.7953	59.6171	40.0968	30.604	39.9978	23.9735	24.6322	34.1549	29.9849	45.1962	47.8742	53.0035	39.9357	38.8433	28.2549	31.6266	59.9518	47.2127	28.0692	41.2312	41.7673	34.6353	33.7015	46.1027	27.4746	37.4596	35.5887	38.3147	45.3595	52.7745	64.3281	26.8976	37.4029	37.8879	34.18	39.3787	42.3596	28.3179	41.2028	40.8481	20.9544	33.7108	31.5705	30.5799	34.8814	42.3942	24.2852	52.6091
	11.52	47.4908	69.461	38.3764	32.9944	34.141	34.427	29.4652	41.6752	34.5537	35.8154	44.5839	44.341	24.267	32.3137	28.5525	24.9023	40.2595	36.8726	29.7406	51.012	34.3533	38.7382	30.3096	42.5886	25.1321	36.746	32.2565	32.782	33.2176	42.942	21.0839	37.5713	48.9268	35.2881	33.9076	40.4495	42.0955	31.4516	31.9606	33.7513	27.8427	44.5443	37.1249	40.7639	50.8626	41.5218	31.9928	59.326
	11.76	47.6721	39.1625	47.4676	51.5163	36.5106	16.8995	40.6077	28.9079	28.2985	40.7677	40.0726	39.8777	50.8345	30.4834	28.5722	33.2562	38.8341	53.9494	31.1412	38.2304	25.5735	35.9938	33.2191	47.8724	34.8136	33.4932	30.4413	36.8596	40.315	48.1899	26.8005	36.5165	48.9078	44.3885	32.8733	37.4597	36.6897	30.6343	42.1575	35.3072	19.3169	37.6198	37.0939	38.1427	47.6496	30.4014	37.8029	54.758
	12	42.7976	82.2497	47.8157	27.8589	34.4628	27.616	32.9445	31.2477	31.4025	31.8466	36.6124	57.2264	38.4581	34.7362	24.7738	27.6933	42.4057	49.0605	18.6997	48.354	37.1209	38.1218	36.4434	54.7649	28.4934	37.5303	35.727	38.6956	38.3519	37.8411	35.213	39.6062	44.233	38.9216	34.8856	37.3553	47.0459	29.3983	35.6915	39.825	28.434	44.0054	39.4662	47.4818	24.5467	42.0624	33.0124	46.3044
	12.24	68.5564	43.0976	41.1281	34.4138	34.217	27.8343	29.5156	35.6504	32.3541	30.1794	47.7702	33.4418	45.3855	39.9729	23.3821	50.8466	40.4884	28.1031	31.4133	48.9142	32.1237	35.3838	37.5454	40.1444	39.5126	32.7155	32.2177	33.8939	45.9588	49.7986	53.0371	33.4744	44.8188	37.0704	31.4777	40.1161	41.2296	34.2158	39.8706	34.0054	21.146	38.4714	38.6766	38.6705	35.0512	40.7876	25.6384	43.2791
	12.48	44.4314	48.6002	39.3397	36.4638	35.0781	11.8508	34.8016	34.7832	38.3293	27.4444	45.172	38.4761	38.6476	33.5782	27.338	18.5546	48.7661	44.893	36.6196	34.1885	45.4976	34.3915	33.1571	50.5707	36.9402	45.1922	26.5386	30.8487	48.1999	45.2011	30.5831	34.7274	46.1963	48.8193	32.6294	43.6952	47.504	36.1411	42.7995	45.0656	35.0216	42.6492	47.3343	30.989	58.294	44.2906	26.6159	41.9208
	12.72	39.968	69.3805	45.4006	17.1702	36.8285	24.061	42.8034	37.2667	39.7916	37.194	39.1228	48.5084	43.0712	33.3257	17.2657	42.0993	37.0846	51.2368	25.0709	38.243	39.0516	32.6886	34.5102	55.989	32.4296	31.4075	47.8107	41.2461	37.1559	37.9681	64.9233	34.864	44.1858	41.8288	35.5703	45.7682	28.3235	32.3243	34.0502	48.9427	31.4418	38.6912	30.5148	36.2056	51.551	46.5536	28.1138	46.421
	12.96	47.1268	54.0431	40.0394	20.3212	35.2325	24.4934	36.0058	33.4072	38.3929	36.7238	40.4915	56.8299	48.5776	45.7327	21.6054	42.2544	25.3576	57.3761	24.7347	47.1848	41.2753	34.8503	36.496	48.1849	36.4502	26.5595	44.3231	42.9248	35.431	55.6126	47.2289	28.5896	47.9416	38.3501	36.8675	47.0863	37.2714	33.3658	38.6823	47.1683	24.4706	50.8812	39.7562	43.6474	33.1921	40.0257	23.1316	48.6777
	13.2	45.2567	64.8104	36.1408	36.962	38.4348	21.9258	40.9817	38.8472	42.278	43.0592	37.8152	60.1329	47.438	33.9954	24.5933	40.2887	36.9902	32.2526	52.025	37.1964	31.4324	36.5288	39.9806	44.2621	31.4877	35.7359	38.1824	41.2537	47.6675	53.5302	48.516	33.0903	44.6155	43.9561	37.895	40.4979	38.3256	31.6657	36.6579	48.8602	23.5855	50.2737	36.3115	46.9072	37.2519	43.5423	28.3469	46.6175
	13.44	42.8234	56.8952	45.9821	16.7007	35.9748	18.688	19.699	40.7315	38.576	33.737	39.9626	43.0345	41.0809	33.8982	13.5154	35.3741	49.1787	56.5009	28.6793	44.337	34.2583	34.6142	36.7966	45.1286	36.7433	46.6768	26.592	38.0661	36.001	44.4312	29.762	43.8982	37.4923	42.7563	37.1788	46.7027	37.7124	33.1246	39.4259	36.3229	32.2364	29.3035	26.6698	33.0601	45.456	28.8539	28.8853	60.047
	13.68	44.9169	73.3264	44.2685	26.0541	30.6027	22.5587	25.1296	35.1565	26.4565	30.2333	44.6472	50.4125	48.0181	41.1231	24.0608	32.492	40.5565	41.0967	36.3023	36.9665	46.303	33.9437	37.5749	44.0253	37.4914	38.4186	42.7253	28.6933	36.8189	45.6006	39.0862	31.9979	42.2709	40.5572	37.7998	45.4332	34.8969	34.0125	39.7352	39.9128	22.4338	38.796	33.1553	33.6616	33.9027	38.8423	34.5277	50.2074
	13.92	48.7938	42.6986	54.2981	38.5374	33.8007	28.2503	43.5111	41.2635	43.3722	53.2802	43.9598	46.1639	52.15	41.8517	22.0512	19.3315	58.346	61.0773	48.4465	50.8075	48.4568	36.9187	31.9097	44.4443	38.0617	40.0634	34.9575	36.5329	33.1562	52.8767	31.341	38.4234	42.1432	44.7698	44.4593	45.4384	51.1018	38.041	43.7183	37.5898	21.2376	38.8589	30.6755	31.6103	45.631	38.0942	31.7108	45.641
	14.16	55.9484	49.7109	69.7241	20.1438	28.7415	29.7706	39.9948	41.255	35.3268	37.88	50.4849	65.816	52.1343	43.3428	17.2567	44.0097	32.2572	51.4071	49.949	43.6273	41.2486	37.9457	39.2635	46.3446	39.1298	44.7459	37.532	47.1057	34.1745	51.8779	40.6568	34.7231	42.3914	39.6751	35.7346	49.4264	47.425	36.5582	35.377	47.8918	32.6825	52.4551	36.0304	32.618	56.6322	37.9576	26.1193	42.5297
	14.4	42.9	42.856	58.8537	42.8103	38.1394	15.8937	19.4209	40.2778	45.5735	42.0389	44.036	55.57	42.4464	29.0133	21.2063	60.7422	45.1847	58.9441	35.8969	37.5527	47.7567	34.0705	32.7245	45.5901	34.8531	31.8365	35.9599	39.464	49.5138	58.7825	55.3994	29.9511	46.7002	44.3894	35.1795	52.8646	36.5943	37.4752	37.7873	40.5705	27.1708	43.9887	30.891	33.1404	45.2117	38.0657	30.7602	49.4439
	14.64	52.0417	62.5676	62.494	25.1756	34.693	11.7221	39.8161	34.0949	56.959	33.8122	43.2806	62.5578	55.1565	27.0233	33.1977	33.3125	39.9259	70.565	34.419	37.4063	44.634	35.4586	38.98	36.229	37.2363	43.9378	49.1251	36.204	32.4413	48.3814	33.0549	41.4605	40.5891	43.5908	33.8756	44.7803	42.1958	34.2133	38.2422	49.1723	19.2546	39.3026	30.2301	28.986	42.7596	40.3901	30.9824	52.8141
	14.88	47.7183	39.4589	42.903	28.6	35.6742	14.5668	31.404	47.3265	35.2425	33.2429	46.8127	46.1183	44.0275	35.4575	25.4794	43.7552	41.2977	31.8736	30.0648	34.9326	34.5985	36.0161	40.7229	43.0756	37.8473	32.7884	45.0775	40.2862	43.9845	51.5131	44.3127	36.4592	39.8748	38.9044	39.0283	40.9009	56.5272	33.6515	36.9498	38.2282	29.5748	40.8526	39.6511	36.147	72.2827	29.9794	32.284	45.395
	15.12	47.7034	62.9587	44.8832	31.1971	29.8131	28.7706	34.6531	42.5044	33.6595	39.8253	41.8025	47.8776	51.7576	25.1177	21.0513	30.9513	36.3413	35.1047	35.0895	40.9231	40.6145	37.4114	37.653	41.2096	46.4509	42.0605	57.3234	46.0759	24.2595	53.3428	31.0815	48.0009	44.5045	47.3838	42.7945	46.4074	44.6168	34.8079	51.5517	66.9296	29.7645	24.8849	25.2925	33.3466	39.9343	37.6457	31.9363	33.4532
	15.36	61.5597	61.0807	51.3808	45.712	33.1694	25.8211	39.6127	31.8502	29.1764	28.7308	40.8815	56.3486	53.8077	38.5536	10.5909	39.0447	35.0627	38.8257	44.0881	29.533	50.9278	36.2779	41.9956	51.0587	45.7068	35.4381	45.4218	41.8365	28.5897	50.7033	56.0535	38.6091	42.7061	44.0241	41.4206	37.5538	43.7945	32.2243	43.2954	57.3932	26.2322	28.7322	33.8997	36.8496	31.9369	44.6098	30.94	44.2918
	15.6	47.7518	55.1459	33.3116	22.3255	38.1295	21.3046	41.407	45.5442	45.1179	26.4981	40.1401	41.3135	46.0257	30.8139	19.0018	56.1939	38.0755	55.7627	19.6918	40.7199	45.2846	30.6449	46.279	50.2897	33.4829	41.6523	41.4692	33.0423	49.2071	48.4944	39.4058	34.5338	38.9788	47.5527	43.0574	44.3267	28.7174	32.3649	46.4698	45.1119	25.7039	27.0994	23.7058	34.065	46.7678	34.4402	33.0519	49.9591
	15.84	46.982	56.2123	47.6825	25.4785	33.8007	18.811	44.4548	38.502	38.5221	27.3754	45.2195	41.8514	49.562	35.8643	16.9096	54.0948	26.5845	27.8513	33.8648	48.4989	43.0653	40.2892	44.0678	42.4882	36.1138	44.2075	47.3227	28.1113	28.9524	55.4897	47.8871	33.3492	40.5311	55.5783	39.9004	38.5773	46.3423	41.4764	43.9979	53.9836	28.0231	34.6373	40.8836	29.0486	52.59	45.6835	35.4	57.3256
	16.08	45.3204	51.7056	44.3666	36.4186	33.5006	15.4466	52.7555	42.401	47.5102	37.133	38.7363	47.1075	45.7754	36.1391	27.8923	40.104	36.3798	39.7773	32.3453	31.0869	39.1148	36.8772	41.576	51.2538	34.4961	38.3984	48.6614	28.9297	26.2784	60.1385	58.1033	37.7227	48.0528	45.2236	40.6848	43.3084	37.8778	29.8437	46.8655	54.3379	31.0592	29.0327	42.9072	29.3527	55.9808	39.3236	28.8806	45.0772
	16.32	40.7518	29.9017	44.8156	35.6683	38.8497	20.7541	38.9166	32.6332	36.8392	23.2479	45.1485	60.6683	42.6856	36.1915	25.9297	66.1533	34.898	57.1234	38.9906	42.864	47.3697	33.1713	41.5342	52.4909	33.2841	36.6184	51.6874	31.9188	34.0188	58.5638	45.2578	40.0936	46.5421	42.5245	39.668	44.5132	40.9728	38.9145	43.6084	49.473	24.6558	35.2371	53.3213	34.8213	53.1777	54.3753	32.8848	46.2013
	16.56	34.6658	54.8969	38.254	28.6522	42.1756	13.3971	38.582	37.2083	40.3699	30.7046	52.6534	55.3508	48.6172	42.0912	28.4079	61.7097	43.9954	64.469	24.3423	26.8009	47.9539	39.4408	44.9725	34.2391	35.906	36.1647	50.9011	34.6205	29.8356	62.2851	30.6299	46.509	44.5031	45.7782	42.6178	43.3281	39.9927	37.2333	33.3045	49.3421	24.3377	38.7848	33.4706	31.0529	67.8027	40.9278	21.7974	60.5882
	16.8	50.1237	68.35	62.7899	28.375	38.7917	20.1635	46.8107	32.6206	29.3781	24.6947	41.1932	52.921	51.6546	42.8939	23.5515	41.8746	30.5614	24.6116	38.0317	56.2242	42.1137	35.4927	43.5099	47.6563	30.6857	47.6022	40.9754	38.6009	38.6258	50.5633	50.8856	46.807	41.8937	47.3811	41.8643	39.2908	40.5345	33.2487	36.1198	53.3539	33.8346	42.8398	33.0698	37.4883	52.5894	34.4081	27.5549	51.6176
	17.04	42.6441	58.6516	35.067	31.6833	35.1744	14.9684	24.1868	43.9922	36.5227	36.5226	46.4159	50.8387	47.3156	35.9413	26.4942	33.5269	40.0978	50.9073	25.7104	29.963	44.8772	32.8215	44.7612	41.5833	49.7722	43.3101	52.6789	34.4008	32.2933	59.3427	23.4415	46.6054	43.3588	52.8714	41.3203	45.0014	51.0685	35.1245	36.7619	61.4022	25.7943	38.2468	38.2716	34.542	58.352	44.2489	35.0515	56.4701
	17.28	49.8073	48.4535	33.5433	35.9899	39.2895	27.2449	58.1512	35.9842	24.3452	29.4567	45.0545	62.8741	54.7727	35.1561	23.5722	28.489	37.224	36.6927	39.786	38.5731	39.879	34.9624	39.8291	45.9848	54.9942	37.3637	49.6439	30.4041	33.1009	54.9428	35.6505	35.407	46.0941	47.7361	43.1731	42.5791	70.334	33.4825	33.4368	63.6674	30.2712	31.6389	29.3221	35.0751	66.9921	36.5787	23.9459	70.1245
	17.52	52.2298	46.4839	46.4953	35.5013	37.3001	27.8975	30.2818	39.0142	34.5437	40.716	42.0027	50.5559	42.1493	33.5598	24.7897	45.802	53.7525	32.3473	44.2129	44.2471	49.0128	40.7645	47.1673	56.6919	46.3151	44.6463	49.8891	31.7178	34.0724	55.3771	51.2154	30.8859	42.3293	45.7684	38.2322	44.7469	52.3358	35.9023	42.1234	63.4642	23.5202	30.0442	33.4275	41.0491	65.572	43.8719	27.4133	54.2092
	17.76	54.1659	53.539	44.571	38.5503	32.7269	24.148	31.9042	45.8061	58.7853	26.6503	48.9775	67.0145	49.6478	42.48	21.9737	33.8933	50.2514	45.0816	32.5348	58.7098	37.8618	36.7582	44.9279	36.6483	43.4733	32.0605	49.6138	30.591	36.8557	63.6174	30.0298	41.9805	43.427	47.8826	44.5369	45.3439	43.0952	42.5476	40.7568	48.1712	20.2186	33.8091	35.8162	41.554	55.3438	43.0436	34.2477	44.1422
	18	52.7474	57.058	50.3841	37.6448	36.1343	23.1491	38.5924	39.3186	37.6785	20.2668	46.8666	65.9905	47.1931	35.4433	23.2698	53.8878	41.5743	50.5046	37.5331	58.3145	40.7879	37.9905	47.168	53.8535	38.2883	37.6061	41.4983	33.2729	28.1539	59.8689	57.6327	42.8789	41.8075	53.4886	48.3144	47.0599	39.809	38.4212	41.3879	53.0133	36.2004	41.984	39.1043	39.6515	69.3313	45.0346	34.7693	48.8684
	18.24	65.4924	44.7846	39.5795	40.4245	33.7773	25.1273	21.4824	43.8115	27.0458	32.9702	49.0259	45.8649	47.0673	37.2805	22.7489	27.7832	48.6663	52.3757	38.247	50.9283	46.2481	31.5454	49.8432	37.2734	33.5617	39.1264	46.0138	40.1194	33.7294	70.0553	44.871	37.8381	47.9295	46.3904	48.1564	45.7021	36.5496	40.9533	41.8436	55.5868	38.9897	52.7911	36.8589	44.0199	64.4333	40.2424	26.4116	46.4195
	18.48	44.4718	52.0346	35.9289	38.3033	42.1071	25.1729	37.0809	37.3437	28.5902	30.8405	46.3035	42.5597	46.5525	48.0882	24.1456	42.4337	60.5534	49.497	38.6253	35.4421	46.2673	37.0554	49.2891	40.3765	33.3618	41.1911	48.5159	34.0581	46.2203	65.3158	38.7084	38.8838	42.8043	44.1742	40.2624	45.9969	54.6442	38.3511	34.9295	68.8323	28.6517	39.0908	38.0557	36.9245	51.2076	44.0982	27.3675	48.3819
	18.72	45.3162	63.1291	31.0398	37.5799	37.9184	20.3376	35.6088	46.0484	31.4758	30.0469	70.3837	65.0873	45.0814	34.7027	18.9948	22.1751	40.7799	39.5091	41.8491	41.3281	42.6106	40.7352	51.829	45.6545	45.1166	41.3121	49.8799	32.2836	41.8906	62.5218	38.8694	40.2093	46.5152	41.8453	49.6362	46.8506	38.7326	40.8432	44.6182	45.303	31.9705	39.9633	38.9915	37.7297	45.343	51.4439	29.4986	48.0878
	18.96	54.7468	45.472	34.1386	39.8649	38.2337	15.0354	46.8675	48.9297	27.6932	33.8141	54.6247	47.2469	47.785	37.2367	29.4627	45.2965	55.3184	50.0633	35.4005	28.6638	43.4128	34.8624	46.6633	35.2979	49.3096	44.5465	50.7015	36.9066	39.9221	51.3496	52.5375	42.4805	49.9067	51.6051	38.7108	48.3163	38.1823	38.3603	37.8956	57.6307	26.9957	44.2145	36.3171	45.3	48.6967	45.8819	37.908	37.6954
	19.2	45.8361	58.3822	38.2832	40.532	34.3513	24.184	40.1548	45.1932	40.4622	36.8972	51.7871	59.0297	46.7341	47.4933	17.1178	33.1537	57.4341	60.398	31.1309	49.452	50.9976	35.6618	44.0388	23.2677	43.7103	51.9323	50.5729	19.7529	42.7439	61.6548	41.2998	50.1327	46.7537	48.0893	42.8151	47.9444	50.7975	39.9654	38.5117	49.2675	25.4627	44.7708	33.7944	29.9064	42.4605	49.7155	37.9317	61.1577
	19.44	42.8053	49.1634	38.2361	38.7645	36.4866	22.3	30.3853	42.6623	49.51	42.0655	52.3451	48.3828	41.6347	31.8374	20.697	46.0951	59.2186	38.0823	33.8379	38.2026	45.1022	40.7253	48.7617	36.2853	41.4601	40.0489	36.5024	20.7329	47.6634	55.6265	43.262	52.4584	48.8117	48.2275	39.6392	50.6232	47.1886	40.0958	43.0552	63.0713	27.7207	40.5575	35.6002	37.697	53.441	45.0059	29.9511	50.9444
	19.68	40.9394	69.4496	61.283	21.0916	36.8634	28.98	27.1311	42.9326	27.8717	31.3723	46.7904	69.9767	47.5101	39.8562	25.2651	22.7177	54.3814	41.3394	20.3376	32.8402	57.7483	37.1984	44.8388	25.8783	31.8759	39.9245	32.2638	18.987	38.1427	61.2639	18.3579	42.0545	48.0686	50.8332	38.6344	48.3477	43.753	36.2648	39.9848	73.6759	24.3049	51.6577	46.2464	36.2663	55.6174	56.8747	29.9334	44.1522
	19.92	52.1172	69.1674	28.589	34.8196	36.568	32.3165	38.7338	48.3143	44.8304	43.358	46.8721	34.6717	56.3247	37.9115	35.8618	47.9663	54.3743	51.0987	23.1478	42.2598	39.2744	35.1673	45.3531	38.9301	35.2828	42.5632	52.9825	27.0682	45.8871	61.2507	42.7767	47.1717	53.8073	40.1495	45.1461	46.511	47.5863	37.9486	36.0407	67.0133	39.1966	58.9201	38.0193	38.6557	44.9167	49.3757	37.8178	49.6955
	20.16	52.6121	56.1685	39.4431	56.0522	37.0897	19.7761	34.9717	47.2532	38.3186	35.7452	48.4673	81.5754	48.8724	34.4538	18.0757	53.464	54.7537	42.9254	47.9894	53.8273	47.1693	33.6642	43.6753	46.8129	31.448	40.1495	50.3979	22.1055	30.0183	57.4268	39.0436	40.21	48.9334	51.0934	41.6509	48.24	41.3559	44.5744	43.6805	59.3787	33.921	45.2387	40.9221	37.6906	65.8176	48.9286	32.3	38.6477
	20.4	54.4699	49.0279	33.3157	41.4554	34.8785	29.5196	36.8328	44.1051	37.7594	45.5489	54.9827	44.0143	47.8518	29.1849	26.2921	55.5742	43.5615	54.6089	36.308	41.1763	45.6356	36.9899	44.4112	43.1102	39.8513	41.1078	42.3253	23.9594	48.828	56.1589	54.0174	44.5712	50.2196	45.5457	40.9188	48.4878	37.9247	36.7378	42.0222	82.7399	29.5496	45.5635	47.6261	33.8695	62.3161	49.4504	49.2719	45.6823
	20.64	49.8747	67.7611	40.1887	36.8365	39.091	29.2928	32.8851	49.9892	32.8209	35.4983	41.3966	39.8413	45.6947	37.4973	29.0212	38.2853	46.691	41.1586	24.5677	30.8295	46.4928	35.289	43.2616	41.7145	36.0751	47.1313	40.2472	27.1458	46.2492	61.7965	66.1771	48.9544	49.2449	40.0671	44.9234	51.8808	49.3167	35.6888	42.5384	41.1808	22.1391	46.0551	33.601	35.2495	46.1673	44.5401	35.773	39.3521
	20.88	51.6785	63.4038	52.4651	17.5821	42.9759	37.2319	30.822	48.5721	22.472	44.7275	49.7512	88.6283	53.8048	42.43	30.9921	36.0179	44.3809	42.0541	36.6582	42.0619	46.6407	33.4099	42.9436	52.447	32.2938	40.7085	44.4389	23.2195	40.5627	53.8175	51.0423	48.6116	53.8339	48.323	41.0731	47.516	48.6751	37.5475	37.9555	46.6514	21.6196	43.8234	30.4875	36.0548	47.5482	35.2498	31.6186	43.971
[truncated: 338 more columns]

## Sheet: Figure 3
Figure 3C - Proportion of granules
No Statistics performed
		Me31B+ Imp+			Me31B+ Imp-
	young	50.85	12.76	55.88	49.15	87.24	44.12
	aged	100	100	100	0	0	0
Figure 3E - Amount of Me31B
Unpaired t-test	2 day -old	Me31B+ Imp-	Me31B+ Imp+					Mean of 3 repeats	Me31B+ Imp-	Me31B+ Imp+
		77.6469	77.1374						100	135.7
		63.5992	100.154						100	114.7
		83.3419	60.0416						100	140.6
		74.5309	84.823
		58.3204	140.179
		111.082	92.7388
		94.0915	132.911
		65.6823	112.424
		75.1069	83.3715
		59.0868	105.175
		72.4264	136.166
		74.3765	111.076
		57.6427	52.6101
		51.4227	26.2957
		57.348	45.9159
		58.3975	34.0025
		64.98	47.6443
		59.6734	47.4001
		79.0985	49.3743
		81.9458	40.07
		84.7132	183.178
		57.7864	116.68
		64.4682	127.731
		62.2457	99.9748
		56.1624	212.313
		70.8356	198.39
		80.6919	130.457
		106.721	244.784
		55.2173	97.5062
		87.8805	121.352
		48.5853	175.343
		53.1252	200.424
		63.8777	143.939
		73.5922	220.52
		63.7005	125.499
		53.5476	177.282
		70.3258	251.653
		60.6094	235.222
		61.2241	135.506
		53.9822	311.421
		65.5525	145.071
		53.8094	143.518
		53.712	213.384
		56.1509	182.107
		18.2186	89.4502
		31.3739	151.708
		20.2106	196.927
		28.8352	136.454
		21.1634	77.8076
		57.8602	108.825
		24.1535	113.164
		27.767	101.126
		22.2607	155.782
		36.7412	92.1456
		44.1445	110.317
		25.2281	131.161
		23.9224	135.993
		21.7182	194.243
		28.5936	72.142
		21.8402	140.639
		35.561	75.3326
		34.5773	117.624
		22.1779	124.691
		18.5892	88.0883
		24.9987	73.2718
		18.9493	176.078
		32.463	113.695
		26.9236	123.004
		47.7975	128.419
		23.2564	134.941
		40.8933	106.799
		17.5179	103.304
		20.1261	110.858
		32.3628	62.6142
		26.3941	98.1556
		22.5464	138.354
		43.2781	129.201
		25.8988	81.0683
		25.5946	102.976
		19.6875	171.326
		27.2929	143.064
		18.4413	155.838
		20.4681	148.713
		23.8836	145.836
		40.8004	140.493
		28.4481	116.338
		17.3965	137.056
		22.5629	80.9709
		42.3257	152.971
		20.7212	188.039
		20.2477	204.76
		38.6562	113.773
		21.5937	132.25
		27.5622	111.274
		25.4709	100.481
		20.2994	94.7336
		111.9	186.92
		93.4335	87.8846
		95.6303	97.4509
		85.2587	145.236
		83.6121	125.079
		150.236	121.305
		114.401	163.082
		88.0541	169.884
		127.017	228.971
		122.915	109.897
		90.3621	130.298
		99.6935	120.8
		113.575	215.46
		111.85	177.678
		111.576	153.862
		105.072	127.118
		90.0078	293.164
		82.3668	147.612
		145.037	279.078
		109.161	189.548
		86.2476	134.218
		86.524	264.589
		185.116	271.213
		136.306
		97.4142
		144.481
		105.561
		74.5868
		83.5146
		94.7766
		88.699
		143.785
		103.378
		105.052
		145.364
		91.1867
		145.702
		120.516
		125.602
		108.653
		246.607
		135.215
		81.1608
		79.7725
		108.704
		108.438
		85.0929
		135.49
		142.943
		99.9318
		93.7587
		86.3837
		124.478
		105.57
		89.0257
		82.3333
		145.637
		144.94
		118.782
		108.199
		103.037
		92.2136
		89.7955
		100.9
		103.512
		97.2715
		188.706
		115.064
		175.788
		171.491
		146.823
		93.275
		111.517
		91.23
		97.4934
		105.776
		136.64
		97.4746
		97.3883
		109.31
		98.0583
		108.838
		108.075
		198.595
		95.4785
		122.604
		156.965
		117.12
		131.685
		97.6665
		58.1877
		96.2246
		69.7515
		77.252
		107.178
		79.5212
		66.7551
		77.887
		60.6826
		74.7908
		77.2442
		84.8281
		67.0119
		93.0795
		82.3093
		79.4326
		75.292
		85.4761
		93.0102
		77.4027
		94.322
		80.2757
		67.849
		62.0751
		83.3069
		73.0261
		64.3529
		91.1305
		107.921
		71.9268
		156.238
		76.5977
		99.8009
		107.314
		83.8299
		75.4339
		62.5888
		83.169
		72.1962
		67.5194
		65.1266
		68.3369
		73.3636
		98.9798
		88.2892
		95.9539
		68.6529
		68.6839
		72.1968
		73.2414
		64.1011
		84.018
		94.0296
		66.1965
		70.6064
		103.383
		85.0615
		88.804
		101.273
		98.2134
		83.025
		162.963
		85.1946
		109.721
		63.9677
		144.382
		80.2788
		99.3152
		126.83
		95.2899
		92.7968
		98.0935
		92.5946
		146.681
		64.9167
		71.9904
		63.6284
		67.4894
		87.2569
		75.6356
		110.039
		102.154
		122.66
		103.233
		87.1123
		105.138
		85.9338
		98.8228
		113.291
		99.3021
		83.2548
		92.5149
		93.6231
		61.7919
		69.2848
		76.8567
		90.2175
		65.0416
		72.1538
		67.1653
		70.4802
		87.6034
		85.6927
		129.416
		89.8805
		74.3106
		144.119
		91.027
		80.4244
		82.0451
		137.988
		74.6732
		81.1361
		89.0509
		131.214
		111.454
		100.75
		98.588
		85.7075
		147.491
		108.313
		88.5516
		94.7553
		78.4658
		84.2033
		109.46
		90.3933
		140.879
		84.422
		109.08
		129.029
		131.127
		83.9351
		103.911
		103.063
		102.638
		102.313
		68.3394
		100.101
		150.215
		70.9603
		74.1103
		84.1213
		99.1578
		179.423
		101.433
		193.115
		168.565
		118.633
		94.3285
		193.404
		131.945
		175.02
		101.919
		90.9912
		93.2865
		116.847
		111.331
		110.545
		162.77
		99.4075
		163.265
		142.397
		187.286
		100.596
		118.502
		105.729
		111.894
		87.872
		87.1091
		129.536
		159.721
		161.756
		115.705
		225.639
		107.874
		107.566
		135.878
		149.97
		138.95
		129.743
		136.465
		165.889
		113.846
		179.095
		241.835
		179.839
		97.6222
		126.033
		182.991
		150.501
		213.785
		120.282
		183.936
		156.048
		160.947
		145.307
		137.636
		133.386
		126.067
		178.893
		254.601
		105.382
		136.955
		180.156
		142.691
		154.253
		152.489
		140.643
		168.027
		190.114
		101.161
		157.6
		154.963
		173.075
		216.709
		265.602
		146.853
		106.006
		112.742
		204.533
		152.979
		115.93
		250.601
		217.971
		160.238
		129.664
		199.178
		114.831
		101.816
		142.671
		193.202
		137.19
		196.674
		244.295
		131.549
		277.235
		149.566
		175.454
		133.12
		107.831
		173.219
		182.054
		118.388
		141.005
		174.7
		190.797

## Sheet: Figure 4
Figure 4A -Me31B PC	Me31B GFP-young	Me31B-GFP-aged			Mean replicates	Me31B GFP-young	Me31B-GFP-aged
Unpaired t-test	286.597	162.007				255.8	233.6
	375.821	143.248				254.4	218
	345.905	190.085				254.4	218
	278.625	142.772
	215.375	245.727
	178.844	150.387
	437.1	134.127
	297.766	126.274
	168.725	131.271
	188.962	165.457
	151.205	187.269
	355.979	116.359
	253.701	116.042
	331.231	141.225
	211.783	205.275
	194.174	152.251
	353.395	151.616
	174.77	120.325
	180.333	146.54
	323.828	124.291
	380.377	127.384
	222.427	119.373
	174.42	199.207
	191.721	402.261
	402.19	113.623
	148.576	127.107
	219.01	189.371
	168.638	172.754
	197.284	254.61
	173.85	122.467
	174.376	374.023
	393.693	215.705
	155.541	224.985
	382.917	212.731
	302.497	255.086
	237.801	127.464
	276.04	298.037
	162.987	166.924
	264.783	220.781
	340.561	117.509
	154.665	265.437
	348.927	119.215
	148.62	203.569
	440.035	156.454
	204.03	234.781
	178.8	128.852
	183.224	164.862
	212.046	126.155
	153.876	168.431
	249.058	314.575
	285.808	124.569
	344.547	186
	259.834	157.089
	344.503	354.194
	201.226	192.108
	192.291	141.265
	296.408	182.788
	198.292	250.208
	305.344	145.628
	261.936	208.09
	283.049	113.187
	169.558	178.307
	201.488	206.226
	354.326	166.171
	219.442	186.476
	234.326	136.466
	214.791	145.826
	230.279	149.752
	181.395	278.763
	316.558	116.002
	183.395	114.932
	244.326	145.033
	186.558	176.562
	291.535	137.577
	199.07	131.43
	421.767	171.366
	251.116	133.809
	210.093	145.905
	411.86	216.02
	215.209	295.612
	456.186	192.959
	222.419	248.265
	190.744	149.592
	255.674	244.286
	213.349	204.49
	423.628	166.837
	234.605	288.163
	552.233	223.01
	190.372	291.173
	256.372	150.051
	209.488	311.327
	227.953	173.878
	179.07	151.939
	198.233	169.184
	549.86	170.765
	338.837	167.449
	454.186	207.5
	362.372	183.724
	288.186	272.449
	297.953	150.153
	325.302	209.031
	351.953	211.276
	237.07	193.163
	297.581	189.235
	309.814	198.622
	184.977	222.245
	221.721	369.541
	177.814	340.408
	165.767	295.459
	182.791	235.408
	304.372	231.276
	245.581	221.684
	192.558	200.153
	442.465	211.224
	276.744	324.745
	269.116	213.214
	218.14	223.776
	262.419	279.337
	183.349	191.224
	208.047	216.276
	260.698	370.153
	246.047	182.551
	264.605	217.194
	211.581	243.571
	222.563	330.153
	353.569	389.031
	270.606	162.959
	199.156	212.602
	380.66	279.592
	178.358	243.265
	153.492	139.949
	223.331	151.071
	345.51	431.582
	308.903	161.122
	432.387	150.459
	173.216	513.112
	173.753	163.418
	180.123	297.5
	323.715	146.786
	488.181	171.48
	270.376	169.796
	250.806	284.228
	196.239	186.683
	333.308	388.481
	157.329	232.175
	188.258	289.283
	204.528	235.334
	394.474	263.621
	189.716	322.673
	163.546	170.061
	180.2	237.375
	318.189	186.148
	201.612	171.81
	280.507	213.026
	205.295	242.77
	208.672	224.787
	227.705	170.595
	216.654	243.742
	250.959	175.553
	252.417	247.874
	195.395	268.773
	144.359	198.688
	257.866	268.384
	203.607	200.778
	196.853	276.792
	279.125	176.136
	150.115	204.131
	450.959	212.345
	144.513	346.051
	181.888	175.747
	190.714	228.19
	215.119	249.283
	267.153	264.885
	388.718	460.316
	369.532	425.905
	258.634	175.164
	139.985	276.695
	215.579	220.267
	164.774	244.423
	366.922	179.733
	206.907	440.729
	144.282	176.865
	198.465	189.55
	242.441	162.673
	196.163	194.848
	306.37	192.612
	216.884	193.244
	236.915	157.23
	175.595	186.44
	262.701	165.006
	165.541	256.574
	244.973	253.512
	208.11	240.097
	164.435	302.892
	266.89	190.036
	170.833	236.306
	236.458	324.374
	350.223	187.801
	235.491	193.196
	142.411	171.567
	281.845	288.797
	339.36	305.371
	354.762	182.989
	193.973	226.731
	477.009	233.973
	152.753	382.017
	159.598	305.128
	206.101	487.728
	288.318	318.007
	346.726	320.769
	238.17	299.194
	144.122	370.574
	581.176	225.474
	157.44	588.459
	309.896	233.793
	191.071	249.181
	191.443	200.052
	406.994	218.716
	325.67	364.492
	175.67	218.768
	205.655	351.963
	215.625	202.495
	193.08	403.327
	166.369	357.109
	165.03	268.781
	189.062	300.182
	334.747	216.636
	161.979	200.052
	177.455	302.106
	185.789	235.144
	292.56	252.612
	358.557	197.089
	460.565	268.001
	208.482	324.097
	290.104	223.395
	160.863	213.465
	245.461	184.247
	195.387	205.719
	220.61	330.595
	336.384	240.967
	172.917	215.025
	257.366	205.615
	238.095	257.239
	277.827	238.887
	150.893	388.718
	252.53	181.076
	232.589	243.514
	328.274	288.485
	180.952	275.279
	218.378	257.915
	241.815	216.012
	214.211	236.392
	216.964	193.865
	146.726	238.991
	377.455	171.978
	215.551	215.129
	238.095	172.082
	162.128	318.794
	215.104	235.3
	268.452	321.029
	257.589	206.265
	215.327	154.236
	218.899	185.835
	187.054	166.276
	256.473	202.887
	130.911	145.464
	229.116	235.631
	353.645	190.52
	268.203	594.334
	173.233	200.817
	168.979	377.118
	214.093	404.141
	116.641	168.564
	228.274	227.84
	249.59	176.192
	245.646	375.484
	145.314	246.363
	140.572	244.184
	147.884	184.309
	145.136	309.017
	138.843	215.963
	161.578	201.798
	192.732	197.385
	145.225	303.95
	159.849	255.298
	206.47	203.432
	169.466	359.412
	165.212	387.469
	217.372	217.434
	118.901	168.183
	178.728	237.755
	148.105	408.39
	286.461	259.602
	145.181	147.698
	275.471	180.223
	183.16	293.381
	141.369	200.763
	331.265	396.186
	281.365	208.499
	241.126	219.395
	194.505	227.731
	133.171	179.515
	222.823	244.457
	153.778	184.473
	222.247	166.276
	219.012	198.039
	210.946	265.486
	193.087	162.19
	233.769	232.471
	274.496	200.49
	205.274	231.762
	182.495	209.589
	155.285	426.527
	202.881	260.017
	182.85	330.368
	239.22	443.161
	170.973	205.692
	142.832	277.867
	166.674	286.764
	173.853	284.112
	165.034	343.299
	164.148	315.888
	177.753	525.725
	284.777	342.581
	128.651	518.652
	220.341	225.2
	149.878	426.085
	166.94	257.53
	119.477	192.816
	293.153	459.188
	147.042	506.438
	333.566	196.85
	306.307	379.608
	177.242	341.476
	181.363	512.407
	204.374	269.411
	303.708	249.406
	181.109	315.059
	287.67	247.748
	277.084	212.269
	274.548	242.608
	425.483	285.106
	153.344	211.716
	246.973	308.317
	373.439	428.185
	286.529	265.432
	232.393	228.074
	311.569	301.078
	242.662	550.87
	404.818	377.839
	266.624	503.509
	286.656	275.435
	436.64	174.12
	201.902	174.665
	233.788	147.942
	175.594	218.741
	504.469	174.665
	304.406	176.698
	380.919	167.377
	257.559	329.053
	365.705	160.288
	186.688	349.826
	227.258	232.92
	233.724	285.424
	259.968	160.089
	216.165	258.205
	196.704	318.344
	391.632	266.485
	572.361	209.271
	180.919	196.629
	194.105	240.853
	197.464	189.539
	206.022	219.584
	288.748	357.412
	378.193	202.281
	302.758	310.064
	256.989	213.684
	530.143	211.453
	170.016	299.108
	357.338	245.86
	397.591	168.071
	298.447	147.397
	297.052	515.915
	625.674	171.79
	394.548	217.005
	207.924	302.677
	206.656	243.332
	158.225	143.778
	169.382	166.683
	260.666	185.92
	183.582	263.361
	224.596	181.606
	189.033	268.369
	295.531	269.608
	283.677	179.673
	254.707	186.763
	325.832	213.188
	215.848	234.556
	214.266	140.952
	261.258	191.324
	325.287	343.53
	287.289	261.527
	658.688	221.864
	327.248	242.737
	334.348	248.637
	232.86	181.805
	291.481	185.126
	225.625	145.513
	345.842	187.11
	329.682	184.036
	201.69	187.407
	410.683	201.289
	221.569	166.287
	400.744	194.1
	293.915	213.287
	308.993	180.317
	299.662	213.759
	448.479	303.808
	292.563	286.486
	268.154	265.52
	272.414	173.137
	318.932	179.156
	405.95	225.676
	206.558	206.921
	232.049	206.634
	449.561	148.362
	340.906	206.716
	447.262	135.299
	434.348	172.318
	324.408	155.528
	443.949	142.506
	291.684	165.356
	245.774	187.879
	303.651	241.196
	301.69	200.45
	371.805	229.934
	223.191	231.777
	273.09	159.828
	235.227	319.287
	264.368	140.663
	376.876	177.682
	207.099	205.283
	244.76	211.712
	232.59	326.208
	348.749	159.705
	261.46	158.231
	295.132	155.815
	369.236	265.807
	375.592	173.423
	610.345	197.297
	203.854	156.511
	193.982	161.343
	236.849	242.752
	279.648	185.299
	342.123	175.799
	448.141	437.183
	579.04	218.182
	350.98	155.405
	402.299	218.223
	274.78	154.627
	278.972	150.205
	249.899	151.474
	214.943	152.375
	403.313	262.285
	228.938	168.591
	223.259	289.277
	352.874	183.015
	208.722	164.687
	563.354	216.501
	754.429	340.177
	312.303	174.523
	385.031	176.135
	186.572	172.749
	458.465	291.535
	366.078	212.577
	167.041	168.772
	388.05	172.266
	346.804	177.318
	302.859	336.684
	424.478	228.917
	225.249	188.659
	197.944	290.89
	197.302	184.252
	261.934	164.633
	209.252	200.054
	601.606	208.546
	288.403	254.985
	209.958	240.688
	196.402	258.909
	318.728	224.51
	445.808	211.287
	427.112	193.658
	198.201	176.458
	227.305	237.571
	394.025	297.716
	307.42	210.32
	205.332	175.168
	194.411	259.446
	235.721	153.722
	248.763	150.981
	265.339	206.504
	414.07	172.158
	482.878	155.98
	432.959	205.16
	164.407	301.209
	473.113	223.327
	266.431	214.62
	413.171	373.341
	533.762	171.244
	286.862	189.788
	239.19	210.159
	396.466	289.976
	322.968	223.865
	616.062	232.626
	189.978	262.725
	508.256	200.86
	219.916	200.107
	439.19	173.824
	184.774	160.441
	291.616	197.259
	221.201	220.048
	197.173	203.87
	230.196	189.895
	332.22	194.84
	201.221	167.966
	223.45	457.35
	415.869	170.761
	137.113	497.554
	119.163	256.651
	247.18	155.442
	130.503	294.061
	214.312	236.119
	162.887	224.348
	258.399	146.251
	134.445	166.138
	378.351	237.209
	334.688	162.692
	203.881	221.969
	157.186	131.865
	187.144	129.837
	177.744	195.844
	138.084	132.509
	134.081	180.01
	212.371	154.429
	218.435	129.045
	251.001	145.176
	183.323	138.199
	257.368	150.668
	257.065	236.764
	147.362	147.501
	137.053	139.386
	290.904	165.265
	149.848	142.9
	245.907	137.952
	159.673	243.691
	136.931	311.034
	201.031	137.209
	240.934	244.334
	151.243	196.289
	278.654	150.619
	169.193	144.285
	182.292	126.076
	149.666	131.123
	151.122	143.79
	127.774	235.972
	237.417	122.514
	308.429	159.97
	147.665	273.528
	253.123	224.295
	135.779	152.796
	125.773	309.797
	132.444	129.441
	305.215	202.573
	377.683	152.548
	321.225	194.112
	211.583	206.68
	354.76	166.403
	142.511	178.278
	162.22	164.621
	464.706	196.289
	126.622	213.063
	264.524	136.714
	191.267	130.727
	177.502	216.23
	149.666	188.966
	141.358	125.285
	169.8	272.39
	242.511	162.939
	140.085	134.834
	139.539	175.854
	168.102	180.703
	247.726	259.179
	158.338	291.737
	439.568	157.892
	293.218	188.521
	357.927	223.157
	237.84	183.919
	240.086	168.036
	464.276	144.78
	170.108	187.927
	196.544	159.574
	172.7	129.441
	193.089	142.702
	317.063	154.676
	191.015	146.165
	274.125	266.581
	170.022	407.613
	229.546	521.097
	312.829	371.226
	302.894	355.742
	201.641	368.968
	229.114	450.71
	190.151	317.419
	172.613	274
	189.287	326
	258.747	301.29
	276.199	307.419
	169.935	529.419
	245.097	577.742
	242.246	553.935
	169.158	269.419
	214.946	475.161
	385.572	405.097
	259.957	278.387
	163.629	279.097
	174.687	377.161
	167.516	440.903
	350.065	588.968
	247.43	399.161
	321.555	244.645
	262.981	430.065
	323.801	553.097
	301.944	304.129
	429.114	290.387
	206.307	288
	513.952	431.419
	212.527	456.645
	218.834	337.806
	235.421	348.839
	213.132	333.484
	267.3	255.677
	162.333	573.29
	186.868	366
	174.514	463.806
	224.622	140.427
	178.834	190.334
	352.225	268.285
	341.425	160.465
	175.378	305.995
	177.106	177.391
	261.166	147.978
	532.7	158.307
	400.086	209.293
	199.222	421.074
	237.408	128.397
	172.181	302.136
	177.538	136.694
	175.292	319.726
	491.404	201.162
	177.97	193.404
	310.41	349.347
	333.045	148.144
	226.091	177.017
	246.739	202.365
	322.765	180.751
	237.754	162.29
	276.89	177.432
	275.594	154.366
	161.641	235.843
	167.43	158.349
	282.307	350.425
	193.381	194.939
	161.73	148.475
	272.084	168.139
	253.014	152.292
	178.637	192.865
	261.271	256.337
	168.414	145.986
	168.611	212.114
	368.349	139.307
	164.482	145.862
	206.488
	146.527
	560.944
	219.987
	215.924
	147.706
	188.598
	295.544
	199.148
	322.412
	164.679
	339.646
	229.948
	215.793
	339.187
	167.169
	237.09
	211.927
	259.961
	165.858
	457.339
	181.389
	176.868
	282.7
	316.383
	306.619
	337.221
	201.966
	158.191
	226.999
	146.199
	162.713
	212.91
	264.286
	229.227
	162.516
	371.625
	162.451
	190.17
	161.271
	200.524
	283.748
	140.957
	175.491
	149.672
	168.349
	255.57
	182.569
	374.115
	211.599
	169.397
	182.962
	211.271
	218.152
	478.733
	254.624
	216.769
	368.118
	487.801
	278.877
	314.933
	279.741
	663.044
	320.979
	252.321
	284.059
	280.461
	486.434
	722.922
	598.849
	228.14
	261.893
	495.718
	291.184
	401.367
	252.465
	245.268
	218.136
	224.829
	236.2
	365.311
	292.623
	342.425
	223.75
	406.477
	290.464
	260.309
	294.35
	253.041
	397.625
	300.54
	229.723
	525.297
	233.609
	259.518
	306.657
	275.063
	311.335
	416.625
	422.238
	440.59
	589.565
	230.299
	263.188
	252.537
	365.599
	258.078
	427.276
	245.412
	230.874
	348.543
	258.51
	310.255
	488.089
	538.539
	553.724
	228.284
	391.689
	202.211
	258.254
	188.715
	208.082
	134.274
	237.133
	171.941
	162.867
	213.496
	163.019
	200
	387.19
	240.793
	140.297
	197.255
	275.715
	171.102
	242.928
	148.151
	475.029
	149.6
	218.3
	211.59
	290.812
	139.992
	218.605
	452.459
	284.788
	245.52
	237.209
	229.813
	176.744
	178.193
	350.133
	263.134
	304.537
	273.122
	434.846
	155.547
	443.004
	191.918
	209.455
	175.982
	201.067
	351.582
	168.967
	532.749
	254.746
	221.121
	180.252
	151.277
	362.867
	177.354
	279.909
	182.463
	135.57
	145.711
	260.16
	150.896
	203.202
	188.563
	275.41
	285.856
	168.128
	358.292
	296.149
	233.244
	330.004
	153.109
	141.904
	273.51
	233.29
	171.179
	139.508
	138.277
	118.07
	120.013
	159.003
	243.847
	158.938
	271.697
	127.526
	132.707
	209.262
	176.749
	121.632
	246.826
	335.298
	201.749
	126.166
	189.443
	144.041
	157.06
	306.93
	295.337
	179.08
	328.433
	149.806
	125.518
	213.277
	119.43
	172.668
	195.337
	290.479
	163.407
	192.876
	147.992
	158.355
	142.617
	296.632
	149.547
	199.417
	465.997
	124.741
	166.451
	208.484
	226.101
	137.306
	263.212
	175.583
	267.293
	187.435
	240.415
	164.896
	233.873
	154.469
	143.07
	344.754
	290.22
	131.088
	244.948
	188.601
	189.702
	175.259
	115.415
	230.959
	161.464
	139.767
	145.531
	222.726
	425.726
	247.431
	169.422
	505.267
	283.115
	207.66
	270.922
	486.243
	309.48
	235.11
	180.785
	264.603
	280.306
	185.126
	300.287
	224.577
	393.936
	148.995
	307.118
	159.847
	350.718
	220.428
	297.861
	303.99
	173.763
	250.367
	301.436
	285.796
	362.209
	441.494
	334.376
	235.429
	246.282
	152.633
	154.485
	317.459
	232.237
	149.569
	347.016
	164.571
	169.486
	208.235
	406.192
	209.767
	317.332
	160.294
	159.017
	258.155
	346.952
	323.46
	391.318
	244.175
	218.257
	190.935
	134.695
	288.222
	317.715
	351.037
	416.661
	170.508
	441.685
	384.871
	224.769
	154.293
	197.574
	217.3
	153.846
	157.868
	368.406
	161.072
	151.269
	297.955
	174.26
	173.484
	216.22
	501.058
	233.85
	171.509
	466.996
	344.006
	483.004
	276.657
	321.298
	188.293
	321.862
	167.207
	182.087
	242.102
	262.412
	146.685
	158.251
	197.179
	287.377
	155.642
	187.024
	187.447
	429.901
	194.429
	213.752
	256.559
	215.303
	480.254
	222.849
	275.106
	176.446
	183.709
	253.244
	215.515
	176.093
	183.498
	155.43
	363.54
	147.955
	161.636
	294.781
	448.942
	244.781
	378.773
	178.068
	196.474
	177.08
	184.133
	189.14
	283.568
	190.197
	323.695
	161.001
	344.147
	230.818
	309.803
	174.118
	431.523
	156.347
	178.35
	158.745
	206.276
	137.377
	281.03
Figure 4B - Protein amount
Mann-Whitney
		Me31B			Imp			Me31B-GFP
	2 days	100	100	100	100	100	100	100	100	100
	37-38 days	155.2	147	119.3	110.5	78.67	79.96	131.7	145.3	134
Figure 4C - me31B smFISH
Mann-Whitney
		young	aged
		100	127.9
		100	70.03
		100	101.9

## Sheet: Figure 5
						Mean replicates
Figure 5A - Me31B amount in granules	ctrl	Me31B D1'+/-	Me31B D2'+/-			ctrl	Me31B D1'+/-	Me31B D2'+/-
Unpaired t-test	57.7351	42.8456	38.4997			100	57.722	55.8857
	60.973	26.7423	62.0473			100	61.1154	40.9073
	101.296	40.4303	85.6661			100	38.7797	41.9607
	86.384	67.5803	77.895
	85.5785	31.1556	38.3278
	67.4062	31.8659	45.9997
	110.476	73.6181	48.9956
	105.956	26.3001	86.2625
	112.469	29.5072	75.7285
	106.073	48.5207	50.4934
	99.5107	68.6183	50.6628
	139.434	80.7954	58.4249
	153.594	44.0042	60.005
	190.187	27.707	57.5515
	72.7437	36.0736	37.3804
	123.07	63.1645	49.4831
	87.2704	70.6074	66.9423
	84.4847	35.689	52.3376
	115.764	27.297	45.6219
	105.343	30.4016	56.7713
	132.427	34.4592	35.7789
	148.104	50.5092	98.8881
	175.401	32.2863	54.4273
	115.683	35.8128	92.9986
	75.386	32.0705	75.6705
	66.6632	36.6603	45.6996
	92.5363	37.7423	44.066
	84.3123	27.4377	61.2213
	73.3377	32.1926	38.4273
	78.1166	58.9639	48.4032
	138.652	46.8959	43.2501
	68.1671	35.3044	92.6262
	78.6002	42.6218	46.7649
	74.4616	30.7347	101.785
	83.81	45.494	35.1744
	76.4635	30.211	57.0615
	69.3107	27.639	41.7186
	167.484	30.3764	70.0813
	68.5408	26.7897	42.689
	84.5118	27.4707	57.335
	141.892	33.1788	73.7143
	193.392	28.0171	57.6779
	88.8661	30.8117	82.9691
	80.5764	29.0764	145.93
	81.9157	27.5549	57.1235
	96.1372	38.8417	43.0231
	106.885	24.5941	45.0785
	107.439	34.8782	80.538
	75.0412	46.3175	40.0334
	130.76	44.8416	69.3248
	106.465	27.1268	45.6062
	80.3917	28.4677	59.871
	127.881	24.7288	40.1455
	133.121	38.2285	45.4285
	108.11	32.4336	49.8595
	143.787	38.1459	61.809
	91.0499	29.9189	37.2045
	77.4496	29.9244	72.0613
	131.417	48.5745	64.5097
	123.638	57.7951	88.6811
	105.682	26.6179	122.383
	91.0669	27.3278	35.6129
	75.0876	20.3566	43.7854
	65.1969	23.555	39.6503
	95.8218	36.5621	37.7193
	78.1275	24.1546	34.9039
	85.7954	26.0725	76.1759
	61.3711	26.9588	90.5656
	91.4314	24.0265	38.3234
	57.8903	25.2889	69.088
	72.1041	23.8601	56.7935
	112.283	39.573	34.4759
	73.1013	26.6576	38.8618
	108.833	23.1732	42.7759
	58.5127	29.5245	51.9796
	68.4748	47.7314	72.7829
	59.2584	27.1974	70.0409
	75.0794	36.6046	55.8279
	59.2792	75.4446	47.3818
	112.728	46.6105	53.0598
	71.6353	28.3209	50.7328
	120.124	33.581	63.2905
	93.0517	25.9015	71.7914
	144.929	29.249	64.4887
	90.3815	47.2222	61.2662
	99.6132	26.5604	61.4159
	56.4491	37.1241	42.6432
	115.557	24.1191	47.1854
	93.4104	25.1318	57.7107
	93.3924	29.8462	80.9243
	186.334	27.2256	42.0633
	80.5101	51.1728	56.2676
	59.472	38.8108	48.2872
	59.6781	43.6139	56.4254
	98.9213	26.3862	88.0039
	112.94	25.3757	42.5346
	119.45	24.79	54.5493
	113.788	25.6686	35.461
	60.8941	27.7296	50.9729
	160.022	26.3999	37.7017
	61.0793	28.5035	70.3753
	156.837	31.7201	34.5885
	102.034	23.7996	36.0283
	83.2232	24.4826	75.9072
	78.8134	28.0482	35.2125
	110.575	42.6791	42.55
	150.771	21.1298	39.0694
	174.788	22.4133	47.8658
	78.428	45.7041	51.2271
	75.7438	31.7607	37.4691
	83.9324	50.6166	37.9783
	65.8237	28.9051	46.7727
	105.099	29.1737	40.879
	119.745	23.7064	35.542
	84.6781	32.0315	56.4052
	89.1318	22.5358	33.283
	141.018	23.3882	38.8298
	72.2597	38.3221	36.9946
	82.8673	33.0836	39.664
	83.3422	21.91	38.2821
	78.9848	41.1666	48.4951
	133.096	47.6391	44.0095
	63.3747	25.9093	56.2233
	66.342	29.1656	30.8825
	65.4772	24.5227	40.4482
	89.5945	33.6563	43.0003
	63.3457	26.1993	34.1589
	83.6986	46.8365	55.3315
	71.3751	28.5947	34.8305
	57.4512	26.6632	49.9044
	72.5532	28.3363	35.3713
	58.0016	29.1824	39.397
	70.0163	33.0568	30.0332
	64.664	43.6592	36.0886
	63.0393	30.696	34.5381
	60.9212	36.7685	41.2041
	80.5866	33.4786	26.3196
	123.652	29.6892	50.8489
	106.309	57.7035	35.1975
	102.671	42.164	26.8262
	84.3387	39.8399	33.663
	89.2068	39.7191	45.1301
	110.318	35.9753	39.559
	93.2493	35.9854	36.0805
	161.333	28.0981	41.1932
	93.4631	60.5152	31.4555
	230.105	67.0781	28.056
	83.904	41.1777	35.4475
	97.5051	35.4615	33.7654
	63.6981	26.4896	32.5321
	124.502	36.2424	29.4741
	83.6539	46.8909	28.0891
	85.4622	65.1724	34.7392
	65.2528	50.8369	27.2364
	93.5202	53.3803	34.0138
	92.1645	56.571	31.7923
	85.7207	40.0711	26.064
	68.9424	69.3157	37.5232
	76.888	41.1504	26.7503
	117.997	33.5531	31.4166
	114.452	60.1757	33.8266
	85.7675	80.9331	28.5917
	97.8496	29.7497	37.6826
	159.469	80.2168	40.1337
	144.109	33.0835	27.6939
	236.515	31.6345	38.9872
	87.2325	33.8487	39.9513
	196.784	35.467	58.5539
	92.7412	34.8814	40.7938
	114.685	33.1016	38.2909
	59.9613	48.3079	45.1135
	185.576	44.3369	36.5104
	62.3049	37.8615	45.7382
	102.257	31.7552	34.23
	114.558	79.173	34.9461
	89.9606	29.189	31.7547
	69.2582	57.7992	42.5704
	80.0018	59.1826	40.9427
	81.0389	64.2953	33.8537
	82.4884	37.7281	28.7438
	71.3842	39.0631	51.9425
	64.1359	30.6418	29.2812
	119.692	33.2519	48.5244
	140.222	37.0632	34.3111
	176.398	36.2503	27.1255
	93.2908	35.9932	34.2081
	107.174	48.0967	71.0755
	92.6632	42.3578	36.8154
	65.9765	57.1145	44.5561
	113.573	57.9862	36.5199
	125.324	50.1397	37.7175
	92.3998	53.7946	47.7337
	65.2968	36.8216	42.1393
	118.131	56.6558	43.4378
	131.34	53.1044	37.2522
	99.3312	36.6909	51.9226
	66.7901	36.0381	48.7184
	85.4524	26.7672	42.148
	153.226	40.4295	44.9384
	160.99	26.4962	62.2027
	175.796	27.7303	39.7553
	79.5779	30.957	41.6192
	80.4597	27.9922	49.4894
	63.2585	25.2652	47.6221
	124.438	26.105	42.3338
	72.3214	21.9791	39.5329
	83.4938	32.8923	75.9552
	178.977	24.0847	36.7239
	145.41	29.8784	61.652
	62.047	51.8436	46.7516
	122.605	52.1581	33.7649
	81.7204	28.2368	62.1022
	115.735	24.0824	34.7417
	95.347	63.1451	43.4527
	66.0636	73.2867	59.2414
	93.9313	23.4163	40.0053
	68.1608	60.1273	45.9698
	164.83	52.1047	40.644
	96.2354	24.1143	85.8345
	93.054	33.7083	44.6582
	68.5208	37.0432	52.6881
	96.0285	21.6236	46.2053
	132.409	22.0262	33.9332
	68.7655	24.8469	54.8671
	101.548	27.8044	35.6862
	175.62	27.1021	75.7378
	70.1949	36.2346	35.522
	80.5074	30.8374	67.6778
	95.4913	34.266	43.0753
	134.665	25.2853	48.4532
	97.3029	46.1898	43.276
	170.004	27.7758	52.7927
	102.227	36.9102	93.5991
	198.137	24.6218	36.54
	172.968	25.1195	79.7957
	101.73	29.1102	53.2186
	171.463	31.6198	47.4424
	88.8032	62.111	56.1216
	86.7252	26.937	53.7227
	167.86	35.2725	93.9638
	98.6515	24.0075	34.603
	94.0895	43.2444	51.9173
	92.828	31.7301	39.3965
	151.423	29.129	64.2771
	69.3024	34.4991	52.7659
	118.178	52.3332	71.1458
	64.1839	30.3661	116.473
	85.439	29.6736	50.2108
	124.047	27.2631	62.2236
	138.939	19.6622	45.2566
	67.3561	49.5284	41.8138
	86.579	35.9753	40.6351
	64.8999	30.5772	53.9912
	187.135	66.7483	98.8824
	78.7613	40.9244	66.6817
	122.353	71.6674	61.975
	67.7988	47.102	54.1267
	81.5884	47.3443	62.0423
	110.183	46.7501	40.0134
	120.125	37.9487	33.6964
	126.508	49.7817	42.9784
	96.3681	52.9562	34.4403
	75.1076	66.4842	58.9239
	172.58	46.1115	60.8629
	109.295	32.7993	41.6406
	129.187	47.4702	37.6252
	81.7392	45.5049	89.9488
	69.0419	34.4034	51.3168
	85.7624	52.7456	48.5783
	87.4301	37.3836	60.0087
	94.6793	59.194	43.9484
	71.5599	65.213	46.4144
	115.233	49.7519	41.5096
	97.0251	68.7486	50.9646
	144.339	68.0084	39.6365
	128.706	36.9518	45.1488
	82.4155	36.3925	66.5641
	146.103	36.3456	37.8381
	104.985	39.4353	34.1639
	87.1784	33.7203	44.2728
	114.476	59.8834	57.7054
	107.809	104.058	56.0847
	85.0689	53.5979	48.5258
	157.446	71.1923	47.5759
	99.6728	44.4567	40.7612
	108.127	48.0043	39.9447
	80.3944	48.3474	46.1346
	106.702	34.002	42.3067
	154.49	59.5424	54.7794
	120.981	57.5988	63.5826
	78.9827	42.4574	44.9407
	91.4295	32.9083	42.522
	85.5091	71.4033	45.5403
	77.3058	74.1915	45.5077
	110.984	38.2473	39.6359
	138.861	53.6107	75.2872
	150.388	35.3945	42.0044
	93.9788	40.238	51.9285
	102.126	38.2273	46.1659
	68.9239	57.5386	52.8722
	85.9111	61.2468	38.9216
	93.2705	60.1372	28.6637
	101.592	43.5897	37.7368
	106.06	59.833	42.3484
	88.3924	59.6877	34.8115
	82.8002	52.9675	33.2257
	114.423	40.6425	37.2324
	182.838	42.955	43.701
	108.472	45.9283	35.9915
	112.023	43.9741	57.1047
	74.9186	48.8766	41.5793
	124.383	36.0054	31.0674
	84.4845	70.0989	32.1229
	84.3259	71.5951	32.922
	91.9285	39.471	43.6309
	67.7543	42.4094	37.5405
	98.7239	36.3925	41.4348
	80.6705	38.2296	91.9454
	129.049	35.2575	37.0707
	128.682	37.3779	58.2029
	106.983	56.6784	37.7243
	77.8999	37.0428	36.1636
	88.1448	42.8393	36.7708
	82.5646	25.6844	83.0525
	101.146	28.4301	32.6094
	69.3082	27.7556	87.4357
	91.664	27.5264	32.0461
	103.539	32.0252	39.2751
	82.4008	36.5975	40.9056
	168.712	27.3056	42.7255
	76.5533	33.0121	35.6905
	128.465	32.4926	41.4457
	127.581	25.2437	47.3977
	93.2479	25.5802	35.3607
	108.574	25.5841	112.188
	136.575	59.3777	69.8613
	60.9869	26.9404	51.6877
	58.3455	28.4431	36.6819
	118.546	34.9649	47.3477
	122.95	26.4919	38.8186
	90.0588	35.0686	77.3877
	148.551	29.0257	34.6879
	95.7999	42.0014	38.0995
	63.588	34.1062	41.1418
	65.5064	35.1115	33.4285
	78.0023	31.026	59.7782
	77.8029	32.0183	45.2073
	82.8485	33.5907	54.1168
	71.9057	28.2526	37.7606
	162.298	49.2364	43.321
	87.1684	63.9225	34.6104
	128.301	32.7245	36.7985
	86.5446	26.2803	32.65
	226.277	29.0764	43.6303
	96.6381	29.7635	30.8559
	159.713	43.2958	35.5564
	135.875	51.114	33.8189
	97.7656	27.5257	72.102
	73.1674	27.9822	34.873
	181.253	27.4654	36.0723
	85.985	27.9171	50.4204
	86.2789	30.6997	33.5206
	84.3592	59.8869	47.993
	89.1296	41.2405	39.1969
	200.492	34.2602	37.4119
	188.298	33.5622	36.3306
	160.695	37.4711	35.8395
	75.3962	33.2935	36.2079
	79.1611	42.9706	35.9235
	151.366	25.2221	62.4299
	155.246	76.1074	50.4513
	68.9595	38.1318	43.6535
	112.159	25.6514	34.4457
	111.538	26.6237	41.917
	81.5291	34.2549	78.9504
	143.67	38.3645	105.695
	119.9	48.4545	64.3336
	71.6654	51.6196	37.1608
	92.7656	29.4727	78.5951
	106.917	31.4602	54.2631
	113.256	55.8634	46.6643
	84.3991	24.8502	54.3086
	143.886	44.041	48.3982
	64.4074	26.1438	50.0052
	61.0198	32.0508	73.0569
	89.3737	32.4005	56.8257
	144.304	23.2643	65.2147
	67.7191	37.5048	38.4004
	63.7356	35.2954	50.1594
	75.0422	26.984	47.4442
	177.107	32.2432	48.5133
	95.5329	31.4706	35.6166
	188.72	27.7371	42.1174
	191.143	28.4037	40.8728
	113.647	68.3307	54.0293
	75.7915	29.0181	50.2898
	76.0365	45.731	48.5186
	77.5891	74.2249	50.73
	103.033	34.495	36.9087
	104.048	25.1228	57.3275
	82.1269	46.224	47.818
	81.0539	30.526	47.853
	83.2136	32.9871	44.766
	118.109	28.2557	61.3325
	102.225	36.2616	36.9552
	85.408	30.5188	46.9128
	139.651	36.1251	70.0675
	102.963	34.0187	41.8651
	177.038	30.5728	51.06
	125.314	33.8729	49.9003
	176.439	35.7619	43.9398
	99.75	27.7258	54.7441
	110.511	25.8483	45.5458
	91.3688	29.8518	48.1468
	89.3437	26.9285	59.361
	102.852	41.2179	54.6975
	76.8647	27.0583	51.6164
	119.802	37.175	55.6325
	101.156	33.2524	41.0489
	99.6887	36.4653	39.6604
	163.02	41.3589	49.5404
	79.6051	34.2957	46.5043
	152.291	37.1032	43.7507
	101.164	28.9977	52.5929
	139.768	38.4565	45.7559
	133.76	31.1466	76.0403
	161.992	33.1579	61.3564
	107.25	31.8569	46.4957
	127.976	28.3984	45.266
	149.958	32.8783	70.6886
	100.926	27.2927	48.9772
	120.018	48.8737	44.5479
	102.473	36.7315	39.6659
	95.5021	39.4072	34.4095
	111.983	48.0914	37.0874
	80.7132	28.1862	54.8419
	94.565	55.2683	38.8249
	99.4227	39.9023	60.3249
	156.885	39.6909	61.6254
	158.371	31.9231	48.687
	103.028	40.6883	39.7045
	94.4413	32.5836	69.746
	96.2858	28.3511	57.425
	136.905	39.6297	54.1854
	128.819	31.5782	47.8788
	95.5842	40.9196	85.4436
	187.651	66.9581	40.2005
	117.453	43.0806	43.2571
	79.9555	32.6911	50.8706
	103.504	48.9441	51.4104
	123.242	35.9898	53.2673
	93.7048	46.7986	44.0241
	98.7594	31.0474	71.3334
	110.955	55.6818	48.0846
	116.586	58.1916	55.7558
	87.7733	31.9627	39.3803
	98.8291	31.612	62.2535
	89.9993	78.5073	43.0743
	116.371	28.4902	42.9625
	94.2534	30.8786	50.1262
	84.6823	58.4948	59.167
	120.304	38.6132	54.7331
	103.584	26.8827	35.0493
	77.3133	47.5219	49.5144
	102.736	33.3364	46.4835
	90.9699	49.1392	42.1546
	115.166	38.8302	48.7522
	138.968	28.0551	55.4211
	75.7031	31.1466	46.5838
	101.433	36.5794	59.3289
	184.346	35.9211	49.8896
	74.5514	32.1894	58.7
	189.475	46.9969	48.0186
	137.316	39.9149	59.5853
	121.697	31.0849	53.7901
	93.6052	52.6642	67.392
	83.9609	51.4184	76.2553
	148.28	49.2354	42.9605
	87.7154	27.9595	54.0251
	75.896	29.791	49.9427
	103.238	28.4386	46.2247
	117.244	28.5188	58.8976
	101.579	36.2189	42.6524
	161.645	29.8555	80.6646
	96.4072	51.5088	57.085
	112.855	28.6364	55.4314
	76.306	44.9824	43.363
	132.476	51.8099	80.2582
	100.773	36.4923	49.0024
	76.4566	30.5217	53.9435
	135.434	24.141	51.6447
	123.289	28.135	45.0544
	107.567	37.8966	52.1782
	78.5146	48.474	37.9712
	110.089	48.9119	46.6599
	140.094	34.993	46.6497
	94.9746	29.4509	40.5382
	84.4305	28.2466	35.6752
	100.451	27.427	33.2883
	114.7	38.0842	32.6152
	99.109	34.1714	87.9363
	130.789	33.7212	62.7361
	78.8363	28.7988	45.2264
	99.7435	32.1088	43.5381
	79.8571	32.7993	56.311
	138.221	27.0203	36.7395
	77.5341	32.7418	39.8535
	130.864	53.4342	43.6209
	77.3378	29.114	49.6215
	115.566	47.5569	42.1452
	99.6519	30.8929	34.0346
	90.591	25.7263	42.5074
	63.3855	29.4516	41.8713
	105.842	43.6651	65.8941
	67.6998	25.6998	42.8377
	94.7839	23.9557	71.2009
	71.8443	29.8777	49.1152
	158.965	23.3494	84.5366
	111.878	49.5214	53.5898
	112.797	29.9401	36.961
	72.9179	24.9807	40.7896
	96.1281	40.8415	92.0342
	104.459	25.6578	78.0062
	129.525	33.1513	50.4852
	86.627	36.6801	42.8456
	78.282	39.6703	31.1212
	70.4878	26.3039	39.8508
	114.367	33.6841	26.2957
	158.569	27.7008	37.0073
	89.5067	32.2484	41.5512
	75.5102	29.8223	23.9965
	114.16	32.9708	40.799
	71.983	31.0504	62.5071
	70.1795	28.5332	29.0877
	191.71	35.9583	31.1105
	88.7856	28.7613	31.7005
	95.2121	32.5172	29.6103
	117.319	42.6541	31.9594
	88.9383	44.7144	33.2949
	70.7764	29.4435	39.7878
	138.944	23.4337	35.7734
	75.7419	45.8946	36.8442
	117.702	31.8453	33.6619
	98.3284	32.1379	43.698
	86.519	28.7629	34.8808
	100.102	31.5245	27.1589
	153.544	43.1598	33.1727
	112.378	40.9084	37.2301
	89.6036	40.8439	31.281
	116.394	43.0015	45.3088
	83.3733	30.0519	34.3773
	156.96	34.6626	27.9731
	88.0589	32.2717	50.3304
	88.7279	35.3656	33.3871
	63.1703	25.1412	42.3545
	88.0153	31.7881	33.8527
	78.685	42.06	39.5755
	89.3129	24.2929	36.3135
	134.512	35.9027	32.7901
	141.112	39.0459	37.6247
	107.082	44.8039	56.6834
	83.418	49.0428	30.2958
	107.979	25.8712	29.9819
	77.2109	29.0253	39.1711
	61.1743	23.5311	37.4226
	110.009	28.8363	28.8613
	92.2099	48.6093	54.0325
	152.358	45.0953	28.9483
	86.3615	40.9439	30.8364
	123.283	29.5001	27.9384
	182.157	57.1878	40.8688
	81.0929	23.9658	35.7242
	93.5274	36.7728	32.2996
	81.206	39.848	42.5808
	121.881	50.8719	31.1241
	137.989	36.5355	31.3494
	114.853	39.4144	47.7166
	157.581	25.766	30.6272
	135.562	32.3064	34.1601
	118.742	28.3778	37.1702
	122.965	26.3651	36.7826
	71.6531	27.9687	37.3029
	105.349	29.9644	41.2159
	65.517	26.0119	47.7108
	80.6703	56.9123	49.1945
	87.3085	30.8661	27.4847
	164.904	33.6161	93.4044
	69.4833	50.2792	43.3739
	78.854	41.0144	35.4649
	112.18	37.616	36.1087
	127.204	30.5509	33.0221
	119.996	39.4664	31.6714
	122.468	49.9353	30.7397
	96.8328	58.6156	26.6472
	68.8486	39.0844	31.7922
	81.3368	48.0394	27.2171
	161.126	29.7862	27.5445
	76.0146	43.7475	35.5455
	101.064	26.5315	34.9459
	134.358	33.8	23.5545
	82.0293	26.5483	43.0279
	86.5015	40.1015	32.6778
	82.226	46.452	31.2056
	104.827	39.9914	28.9389
	76.6493	40.9765	40.8008
	100.108	35.9329	29.6102
	164.807	56.7464	42.7944
	99.0551	33.3172	35.1194
	90.4409	29.017	35.6121
	71.7034	30.9914	28.5158
	94.672	23.7158	25.8249
	79.6362	27.7147	33.5617
	100.889	28.0718	27.6257
	113.68	36.3027	34.7979
	140.792	53.6714	26.116
	80.3882	40.1016	26.2562
	116.478	53.0161	39.0643
	74.7452	43.012	36.8183
	68.9407	40.4925	65.6424
	88.649	25.4229	34.203
	177.125	47.0211	29.1252
	132.994	44.5505	39.8028
	88.1219	30.3496	30.2395
	125.85	37.756	27.8984
	96.561	33.1144	29.726
	99.539	30.5141	29.832
	101.486	27.0909	28.8842
	127.691	57.2679	28.3749
	96.0806	29.0208	26.604
	155.785	49.4663	34.5885
	92.2124	51.0808	28.3058
	69.2707	42.9354	27.5804
	85.0939	32.5201	40.0725
	134.753	38.1633	31.3381
	88.2569	31.7702	28.472
	111.358	29.4652	44.0352
	129.3	47.6136	24.5843
	65.0465	44.1767	29.4304
	74.7921	45.5883	36.0052
	91.3216	30.2687	30.5654
	79.5995	44.9132	30.3497
	75.2313	30.6522	44.3181
	78.866	46.2767	44.6873
	69.0481	35.7722	24.6143
	144.519	36.6309	54.1103
	102.527	32.6332	37.4035
	101.968	40.2814	26.5038
	89.5871	38.4231	41.8634
	125.057	33.7137	28.1735
	72.8313	29.3974	26.9512
	107.191	34.0964	31.5948
	114.069	26.6418	27.2394
	112.532	31.6558	30.8203
	89.6387	44.4809	43.7129
	74.1454	57.786	40.0786
	115.779	30.7723	30.5829
	96.1347	46.0145	25.7705
	148.574	35.534	28.8337
	67.4819	37.1079	25.6963
	95.5935	26.7659	39.8574
	115.305	86.8354	24.0518
	93.9209	29.8608	34.602
	62.5525	62.4806	45.0383
	56.0431	48.611	37.3434
	100.7	53.6357	56.5834
	103.16	38.5814	35.0307
	105.882	46.1761	28.3081
	126.685	39.7107	31.3583
	94.0726	44.6011	41.4454
	80.2732	33.649	33.1659
	126.8	58.2486	31.2576
	95.3064	28.5071	25.4152
	149.619	57.1743	25.5735
	111.672	51.129	39.0998
	93.6806	31.2585	47.7416
	113.315	56.2566	28.346
	132.445	35.7649	32.3199
	87.0357	86.2992	26.0479
	81.8568	34.2096	25.1403
	90.2871	49.4135	24.6274
	103.852	35.4357	34.0335
	121.994	33.3648	42.6931
	84.8699	118.703	31.1587
	112.035	36.1324	32.3171
	85.3359	49.7226	22.9477
	73.5838	37.4849	131.813
	120.182	50.9523	29.2693
	138.838	32.6799	24.8347
	124.298	49.2302	37.3413
	124.228	30.5669	26.2943
	143.106	31.3525	39.0691
	86.4321	60.1524	36.331
	105.024	70.6995	42.0295
	100.565	38.2965	28.1338
	151.001	42.2321	38.384
	110.193	54.1947	33.1417
	148.66	37.5743	32.378
	81.7025	33.3257	23.2461
	191.547	58.3228	34.0226
	202.783	45.6699	53.5194
	162.13	50.0081	37.8036
	155.611	45.5509	31.9489
	80.7521	68.1627	35.1544
	181.925	60.7553	25.1267
	72.3247	27.8008	25.7533
	74.3325	30.227	26.0471
	68.3792	33.2186	74.8115
	100.926	29.8783	34.8433
	183.719	33.044	32.4024
	95.1644	39.8097	31.0964
	76.2202	36.5129	47.506
	60.5761	34.7378	65.6049
	54.6576	49.4188	34.9003
	66.1786	53.7714	41.5465
	150.708	49.8932	25.7436
	61.4336	40.5087	27.1172
	58.3205	28.037	24.6156
	64.711	48.6543	29.8727
	55.2859	32.308	30.0497
	85.2796	71.0289	23.2487
	79.0733	36.437	28.6833
	54.6656	55.1937	26.4227
	90.2075	40.0885	27.6543
	59.4353	34.2744	22.7404
	76.4215	34.1039	27.6091
	63.848	47.1071	76.8931
	55.1497	37.6533	28.2398
	110.129	31.3846	30.6878
	51.2121	33.92	43.067
	56.4621	35.2862	45.7954
	90.7754	36.4612	30.8355
	57.2181	34.4853	92.0073
	52.7188	40.1156	31.7913
	52.3632	46.4246	32.8837
	90.9296	28.0391	26.9652
	110.45	38.6232	29.793
	136.591	35.1965	34.6942
	105.268	43.9083	21.9963
	65.4509	35.5608	31.8645
	49.6229	59.0289	28.8388
	97.0778	28.6861	34.3307
	75.5398	56.8788	28.4799
	65.8761	35.4394	33.1387
	58.1854	42.0737	40.8046
	87.0997	34.3508	27.7492
	88.9577	27.0432	27.8641
	80.5898	37.2247	43.7497
	90.4184	75.5331	24.3103
	75.9364	32.1946	28.6182
	78.3376	40.9016	23.5163
	87.8089	56.216	40.4672
	62.2574	42.6298	33.0917
	74.1055	51.0957	27.3109
	93.1741	48.8221	32.665
	79.6132	53.9195	28.7441
	62.6759	44.7074	27.2679
	68.6017	38.6757	41.5524
	84.752	67.6259	45.5457
	60.7302	36.6093	31.4975
	54.6335	46.3953	28.934
	66.2125	43.8492	29.5754
	147.947	43.7903	24.7823
	65.9791	45.1171	33.2697
	75.4296	31.5532	30.2231
	63.744	27.747	26.7277
	76.2664	52.7583	29.9786
	72.1735	34.4518	33.502
	98.4261	34.371	26.8155
	63.4002	36.8458	52.055
	77.1245	72.8485	24.2053
	69.8796	28.4458	32.8935
	78.9308	54.7503	19.2874
	68.8089	41.7904	51.2402
	67.1797	42.4649	20.1005
	100.553	35.8818	36.6612
	54.4819	27.9028	25.5848
	66.0017	28.5512	55.6654
	56.1748	36.4639	34.5517
	62.7634	31.9411	23.1095
	60.3696	55.9768	30.109
	54.6573	31.6241	30.5162
	61.402	32.4375	24.0203
	70.977	32.2507	30.8473
	61.3329	31.1058	38.9003
	58.0958	29.935	27.5181
	72.5956	39.2048	30.435
	67.7819	40.8588	26.083
	82.3645	40.3535	42.0059
	71.4164	36.3019	22.8109
	70.1962	37.5987	33.5558
	73.3465	43.7272	25.5457
	67.6027	46.645	23.3662
	73.4122	63.5163	47.4102
	64.0122	38.3739	31.6879
	79.2715	36.2154	34.3157
	93.437	35.1018	28.0294
	135.106	32.2452	27.8842
	65.5564	61.3314	55.7696
	150.074	48.8484	35.05
	120.469	63.3601	24.2133
	152.563	26.8732	39.0712
	126.732	41.4324	24.9614
	94.2177	59.8105	26.7452
	103.894	38.8064	23.6926
	81.2296	32.3241	58.896
	118.375	29.6322	26.1206
	90.7235	46.5753	36.6574
	178.198	25.8838	26.5333
	109.718	67.0956	39.213
	112.866	31.3841	26.8452
	114.943	42.6111	25.9451
	173.831	39.2903	28.7364
	134.891	39.2503	32.5844
	110.897	33.2093	30.4813
	84.9463	48.3337	28.7638
	112.031	37.679	55.0885
	114.682	33.2077	127.555
	115.717	37.6082	39.15
	143.827	46.4421	59.6651
	90.7617	39.4431	36.7114
	97.5249	28.5628	47.1859
	147.698	36.2499	33.5168
	87.6076	48.9935	42.9273
	104.492	36.5395	33.9651
	125.357	85.2346	37.1397
	91.2813	28.2792	47.2076
	80.3974	24.8876	52.4267
	126.018	44.0758	49.5531
	84.0153	22.3661	31.759
	72.9369	39.8749	57.9847
	83.2087	22.7514	40.7101
	101.461	24.2241	88.6672
	104.369	41.4199	32.1779
	84.5909	37.8853	54.8271
	106.45	26.8319	42.8353
	124.872	27.1136	48.0406
	88.5084	23.4537	49.1173
	84.1555	26.5594	48.6296
	102.004	30.2826	90.1243
	86.74	20.0221	37.443
	86.1012	32.472	52.348
	107.033	41.7106	47.9709
	114.093	28.9554	53.7954
	89.3969	31.3791	42.0461
	108.259	35.2682	48.6821
	93.572	42.327	45.9367
	94.2715	52.9048	32.6754
	126.686	25.0745	50.4508
	96.7613	25.445	34.3484
	82.0441	30.0644	40.2429
	70.0804	28.8185	49.0398
	140.511	41.5905	50.7212
	106.09	47.4734	61.0528
	88.061	66.7152	58.7745
	75.9484	24.5787	55.7846
	79.723	45.9752	41.2908
	90.6974	23.9889	45.6294
	61.0981	32.946	53.6652
	95.7664	24.8758	35.2912
	75.1351	24.6868	61.157
	55.8343	42.6464	50.372
	90.7701	26.125	75.4339
	109.719	39.3314	60.0564
	81.0542	28.7564	76.4587
	53.7857	35.3701	40.0025
	59.7049	37.1475	38.3059
	81.6204	23.7927	50.6694
	69.9758	25.0708	62.7805
	91.962	32.6848	38.0864
	75.3509	42.5266	43.7122
	70.5338	32.7122	39.7173
	85.8058	32.6969	62.1371
	46.5054	31.9388	44.681
	86.2301	32.3614	37.7076
	125.462	30.1096	40.9543
	77.2266	22.2871	39.1364
	80.3995	25.6097	50.1763
	53.3719	27.2256	40.0454
	115.664	36.8755	42.3257
	73.426	24.6993	41.3732
	75.5294	36.6793	36.3022
	56.0819	28.9158	33.5135
	77.5163	38.5538	29.1557
	53.9909	29.1542	33.7624
	73.0581	25.1721	58.9495
	59.8537	25.7422	34.1502
	66.9747	20.6619	42.3408
	60.7126	37.2358	47.8092
	72.5434	44.7103	35.3147
	104.973	39.4546	35.5712
	72.1494	21.5478	32.7324
	124.838	33.8278	48.9963
	119.111	43.0947	48.4858
	71.0153	32.461	67.72
	60.379	22.1606	36.4705
	75.156	23.326	40.0808
	121.817	22.7084	38.2917
	88.3873	20.6614	38.7786
	99.3085	44.5292	42.8049
	55.9545	25.2664	47.3196
	85.6022	28.5853	35.9985
	82.464	34.5179	83.8433
	55.6039	23.3212	45.3164
	53.0973	23.8552	81.7718
	95.7849	21.8017	32.6876
	88.0226	26.4639	48.5802
	72.7849	19.1142	51.9479
	132.895	20.4121	49.0493
	56.3845	26.7076	73.811
	88.7547	24.845	34.6566
	55.7554	27.4632	39.0975
	57.1039	41.9545	32.7207
	167.347	33.8562	54.0058
	59.103	49.4909	55.7883
	71.5116	49.438	40.5214
	60.1899	34.2227	32.4789
	71.3236	47.9923	35.3138
	102.404	42.3015	49.9959
	59.6911	41.8103	35.5889
	70.204	53.2287	63.4987
	92.5144	50.352	35.8367
	91.6647	40.5781	53.112
	71.8514	73.4852	39.1888
	74.8303	59.3179	42.0898
	56.6178	43.9017	40.2287
	72.8232	61.8536	35.7515
	86.8917	33.7089	41.7669
	75.4889	44.1988	36.0923
	68.0139	72.6747	46.7222
	135.058	65.4021	46.2248
	89.9963	39.7441	59.5345
	82.3989	36.8652	35.6183
	82.9185	46.8365	60.5567
	110.653	40.9233	38.8827
	73.2107	37.1984	34.5541
	62.3174	40.4621	40.3201
	66.2917	46.4466	42.8849
	67.1302	54.1228	55.2994
	84.862	44.4188	37.2751
	71.0723	35.0897	41.4574
	100.744	55.4704	41.7738
	98.2104	45.3658	42.134
	69.7175	40.3484	41.982
	106.977	48.0502	38.4138
	100.356	56.4697	50.2066
	87.9527	35.9673	41.1463
	67.6684	31.8947	33.1483
	85.2196	63.2452	28.176
	69.9992	38.0896	38.2579
	65.5377	45.2776	36.0123
	73.6977	46.8159	36.2657
	101.717	49.0923	42.4641
	95.3676	36.0548	35.5317
	94.9862	44.1587	37.9104
	80.962	41.9475	34.7448
	54.3636	37.3229	44.809
	156.674	40.3446	40.8145
	80.4761	46.8725	34.2373
	77.226	55.3456	54.7739
	80.948	60.554	28.9189
	111.254	40.8368	63.7024
	68.7683	47.6862	37.1309
	76.9425	62.2142	36.1111
	73.5317	66.096	43.7964
	79.0223	53.4289	34.8284
	73.8354	57.3984	30.1113
	68.2937	35.1897	30.1235
	71.4658	46.4379	39.0832
	77.4139	58.7344	30.3783
	119.544	63.8984	42.2281
	164.02	35.9816	39.8228
	80.184	77.0192	30.3333
	53.4275	42.2127	33.144
	110.496	41.2575	28.304
	92.3412	51.5068	38.5544
	99.4623	36.2269	29.0447
	74.8567	35.2969	31.4776
	89.3754	78.3821	39.2579
	78.2266	61.2716	30.232
	74.8459	33.6415	33.0012
	88.2318	37.4777	35.1
	127.421	44.7139	29.7773
	95.5735	40.8229	29.8527
	75.9285	43.1382	30.5553
	80.7106	37.8905	35.5295
	115.775	23.9954	30.18
	54.5831	28.8313	33.0108
	59.6311	33.289	36.0423
	63.4483	35.2669	37.2319
	69.3458	23.8934	30.6948
	97.0955	26.114	34.2352
	68.0626	35.1738	38.1379
	73.4202	29.9569	52.2739
	80.9063	22.8541	31.4742
	71.7119	36.9388	39.4439
	78.4095	30.5355	50.6123
	87.0696	33.4311	31.24
	96.3141	50.066	33.1241
	145.413	34.7438	34.7896
	117.882	46.7043	30.7682
	118.919	38.5779	33.6191
	95.4622	25.1496	50.2671
	130.746	23.9979	29.3953
	127.683	30.3237	47.5165
	109.369	28.9851	41.125
	177.013	38.7246	36.7684
	77.5047	29.3081	40.114
	65.1483	30.4177	32.6371
	79.4181	30.776	34.048
	169.886	52.2696	27.4166
	98.0756	33.7675	38.7811
	106.471	25.5829	33.3714
	97.9927	40.1005	49.5485
	107.855	50.0982	42.7861
	73.7729	36.6196	33.3091
	110.163	31.3557	30.4745
	163.56	40.0615	35.1369
	102.484	27.6351	31.6078
	131.705	46.8687	52.8617
	121.763	69.054	50.3191
	99.1439	31.4568	36.4628
	102.435	34.0517	27.4034
	59.0997	47.8597	45.9246
	92.1762	34.147	40.4594
	82.2344	25.9093	29.5856
	99.4613	67.0455	34.0992
	107.749	39.447	33.1495
	66.3318	63.4076	30.3204
	83.6201	28.7973	33.4173
	107.44	33.6146	27.7727
	100.859	26.8429	35.1293
	86.0417	42.1153	59.743
	118.694	40.3231	28.2023
	151.408	41.358	30.265
	164.043	34.6462	26.1295
	73.8354	31.4423	62.8686
	85.0018	35.1356	26.3365
	99.5843	28.246	33.323
	77.7589	26.4082	52.3711
	141.105	54.0691	32.3995
	75.8119	32.7621	30.9541
	81.4957	27.103	33.3715
	101.255	32.544	34.4212
	69.7663	50.2202	34.9063
	112.193	52.3376	31.6746
	91.175	29.2684	27.9266
	139.887	24.433	30.9912
	116.891	42.2821	31.6933
	96.3237	31.5472	28.9626
	71.157	38.7226	31.9078
	93.5605	34.7156	39.2336
	117.873	25.2809	82.3981
	89.9145	32.8783	50.5487
	98.6621		54.2544
	81.8629		37.4497
	117.481		30.2497
	104.53		29.5472
	166.632		48.3713
	113.779		83.5104
	73.0575		33.9882
	67.5498		37.5105
	97.7355		35.1256
	92.0548		34.6479
	82.3321		37.4037
	82.6334		56.5969
	157.629		37.6368
	111.179		27.9217
	184.57		40.7995
	109.348		56.3869
	112.424		30.9352
	114.405		37.5997
	172.212		34.7374
	85.8862		29.2561
	138.893		30.7366
	141.352		34.7385
	155.559		29.3953
	162.621		35.2325
	95.5677		38.9296
	81.2887		27.4726
	108.311		26.6115
	216.7		58.9113
	76.5875		30.6797
	122.438		33.8966
	145.945		85.1872
	95.8191		31.5307
	91.2241		39.9082
	210.022		30.414
	95.8878		48.5577
	96.3681		32.5844
	159.188		27.0685
	210.189		33.9163
	79.313		20.5943
	111.295		40.7445
	142.815		23.4373
	82.1066		22.1619
	121.295		22.6279
	94.8009		29.5923
	81.3134		24.688
	77.492		25.6967
	168.007		30.7477
	93.7912		26.4347
	109.569		23.3385
	104.804		46.9039
	96.2391		21.0782
	102.82		29.1382
	81.6364		28.4117
	95.0616		25.0386
	74.5318		38.6685
	97.2146		23.1711
	120.142		21.4917
	101.588		26.1383
	72.836		24.1043
	91.2834		35.968
	95.0143		24.4516
	80.8461		29.1155
	103.542		37.9917
	109.754		30.4068
	94.5328		29.9605
	68.9622		27.9665
	181.015		35.6999
	103.95		22.1822
	104.594		23.257
	78.9839		20.5818
	88.854		26.4935
	87.3044		25.1689
	113.35		37.8347
	99.871		21.7905
	72.7052		36.0621
	98.58		35.9451
	69.8452		32.5869
	86.8365		21.8993
	159.164		22.5843
	103.563		26.2266
	110.972		22.1524
	188.119		34.5119
	92.9891		25.3082
	144.513		25.7548
	88.6136		39.7534
	149.023		27.8346
	99.9445		24.9026
	125.589		30.0671
	94.8278		22.1426
	97.3163		29.8866
	111.769		20.7349
	143.777		25.8522
	101.075		25.811
	116.213		46.9819
	73.4302		20.4473
	88.5081		29.584
	171.655		26.3686
	82.2748		22.9535
	98.8465		34.8486
	87.6906		27.829
	91.2975		30.5812
	182.255		53.8459
	96.3962		27.371
	131.977		31.4213
	83.4803		28.3464
	71.621		33.6607
	92.7026		29.1061
	80.473		20.1625
	84.0943		21.0005
	135.147		25.1183
	94.6532		26.0786
	133.701		20.6799
	94.9196		21.4697
	93.4081		23.2111
	93.1599		22.1081
	64.6913		36.3721
	73.3727		28.1604
	85.2659		27.1599
	119.839		22.0981
	163.78		51.8893
	123.181		47.989
	95.8341		39.0478
	68.0264		37.2433
	55.0234		65.8488
	72.871		25.9882
	67.5734		25.8624
	64.1107		39.8779
	57.1766		30.8179
	97.8433		33.8246
	141.451		24.4406
	104.548		22.9221
	54.6925		45.4437
	70.5976		27.3309
	73.0757		42.6947
	101.364		23.5715
	92.922		54.7123
	59.8099		23.4394
	103.768		43.0621
	97.3991		31.2937
	65.891		47.337
	75.827		29.9581
	52.9848		22.5957
	61.482		26.6782
	138.003		26.8765
	77.2316		47.3227
	77.5518		23.513
	116.443		31.587
	81.4166		27.8646
	69.1274		23.4287
	67.5199		29.4318
	70.4992		26.3603
	66.5651		22.6654
	78.0656		29.8925
	77.2161		24.9776
	90.7729		41.0523
	84.6937		43.4441
	54.4722		35.1056
	73.5681		24.2891
	138.371		33.6771
	79.8688		25.5299
	49.7676		31.7053
	109.293		26.119
	50.8244		33.0196
	62.0432		28.9727
	74.6719		26.6444
	100.137		43.273
	65.3376		29.2753
	70.8659		30.1794
	68.0764		27.9217
	72.1515		28.4644
	70.4982		25.4278
	65.0596		26.3052
	80.2425		41.192
	75.06		38.098
	93.9497		22.5142
	61.7533		34.4845
	101.356		23.1036
	113.69		22.4645
	86.7301		38.4533
	69.4904		25.4849
	68.743		28.8978
	56.0119		30.0444
	103.206		41.6465
	53.787		24.3329
	69.9416		36.7633
	50.2807		39.857
	95.5719		23.7145
	85.5125		27.19
	53.0397		33.5086
	111.483		45.2032
	64.0265		30.5752
	102.434		22.8835
	86.4555		28.2886
	66.8996		31.0438
	136.499		31.7736
	76.3406		43.2899
	55.4666		30.2911
	84.8157		37.8213
	58.3517		37.2293
	47.6822
	121.643
	57.6147
	79.1911
	61.6531
	51.5696
	59.0971
	80.8665
	59.5823
	121.304
	77.4059
	50.1084
	80.3518
	102.585
	83.865
	57.6376
	71.5468
	67.7343
	98.2615
	74.1668
	79.3744
	93.9768
	94.3098
	78.0509
	68.2848
	75.3716
	73.3039
	106.655
	62.5171
	198.222
	94.3731
	150.89
	52.7181
	72.9842
	69.7178
	138.8
	79.3146
	90.0296
	76.3757
	71.2042
	56.0894
	69.6009
	161.77
	110.077
	77.1445
	83.3136
	83.1024
	84.2704
	73.8667
	69.8235
	149.07
	83.9476
	97.6828
	66.9771
	108.251
	77.1451
	86.4102
	71.5964
	65.719
	55.9143
	55.3328
	60.9067
	74.1747
	113.815
	76.7536
	81.0501
	72.4262
	75.3205
	61.864
	117.761
	78.568
	122.411
	57.8527
	95.7084
	65.7935
	66.5715
	88.4853
	107.104
	54.1302
	81.2381
	69.8322
	62.0123
	71.9759
	94.0467
	63.7131
	125.346
	102.587
	58.5543
	90.8498
	124.911
	58.822
	99.6878
	108.268
	156.877
	88.0468
	109.977
	162.433
	147.132
	115.918
	85.6129
	84.052
	150.953
	129.224
	105.918
	106.6
	178.042
	126.042
	108.752
	168.886
	97.8532
	181.676
	109.189
	140.183
	194.386
	115.972
	94.8005
	101.49
	207.543
	202.1
	105.915
	235.631
	168.185
	105.529
	202.137
	142.628
	183.971
	137.11
	149.164
	103.154
	128.269
	155.411
	188.691
	203.762
	97.3281
	112.039
	347.562
	89.2287
	178.86
	105.13
	172.425
	167.984
	207.781
	99.7322
	216.67
	72.5708
	152.415
	167.273
	121.501
	113.029
	73.6916
	88.4049
	65.9486
	92.4406
	113.752
	75.6363
	79.0429
	63.7275
	107.631
	77.3931
	63.869
	182.015
	134.179
	87.4702
	71.2953
	65.649
	83.8581
	191.348
	96.8316
	85.6329
	110.992
	199.128
	72.1784
	93.4633
	170.184
	118.988
	93.1611
	71.6969
	104.306
	76.4679
	98.5245
	140.069
	90.0895
	130.873
	155.267
	73.8928
	130.812
	176.853
	114.158
	80.7794
	74.3124
	121.839
	72.5837
	110.413
	121.311
	96.7908
	77.5562
	65.8253
	66.3791
	165.348
	88.8312
	72.0613
	132.121
	178.083
	86.9348
	84.276
	62.8276
	123.712
	96.637
	64.6754
Figure 5D. Me31B+ granule sizes	Bin Center	control-young	control-aged	me31BD1'/+-aged	me31BD2'/+-aged
Cumulative distribution	30	5.25502	2.49716	5.35152	7.39615
	40	20.0927	8.62656	18.2581	22.999
	50	28.9026	13.7344	25.0787	32.0162
	60	44.204	24.5176	40.0839	46.8085
	70	52.2411	30.42	46.2749	53.9007
	80	65.0696	39.5006	59.0766	66.768
	90	70.6337	45.403	65.2676	71.9352
	100	78.2071	50.7378	70.6191	75.9878
	110	88.2535	63.2236	82.3715	84.8024
	120	91.3447	67.6504	86.5687	87.3354
	130	95.8269	79.0011	93.5992	93.2118
	140	97.527	84.6765	95.5929	95.542
	150	99.2272	93.3031	98.6359	98.3789
	160	99.8454	96.7083	99.6852	99.2908
	170	100	99.2054	100	99.7974
	180	100	100	100	100
Figure 5E. Imp+ granule number	Bin Center	control-young	control-aged	me31BD1'/+-aged	me31BD2'/+-aged
Cumulative distribution	0	20	0	0	2.94118
	20	36.6667	3.33333	16.6667	8.82353
	40	60	10	36.6667	17.6471
	60	76.6667	30	50	29.4118
	80	80	63.3333	56.6667	47.0588
	100	86.6667	66.6667	73.3333	64.7059
	120	90	76.6667	80	76.4706
	140	93.3333	86.6667	90	82.3529
	160	96.6667	93.3333	93.3333	94.1176
	180	100	93.3333	96.6667	97.0588
	200	100	93.3333	100	100
	220	100	93.3333	100	100
	240	100	93.3333	100	100
	260	100	100	100	100

## Sheet: Figure 6
Figure 6E. Imp+ granule number	Bin Center	ctrl	PKA DN	PKA RNAi	amn RNAi #5606	amn RNAi #25797
Cumulative distribution	20	0	7.14286	0	0	11.1111
	30	0	7.14286	25	0	11.1111
	40	0	21.4286	41.6667	0	11.1111
	50	4.16667	42.8571	58.3333	0	16.6667
	60	4.16667	71.4286	66.6667	30	22.2222
	70	12.5	85.7143	83.3333	50	44.4444
	80	20.8333	85.7143	100	50	61.1111
	90	41.6667	85.7143	100	70	83.3333
	100	58.3333	85.7143	100	90	100
	110	79.1667	92.8571	100	100	100
	120	87.5	100	100	100	100
	130	91.6667	100	100	100	100
	140	100	100	100	100	100
Figure 6F. Me31B+ granule size	Bin Center	ctrl	PKA DN	PKA RNAi	amn RNAi #5606	amn RNAi #25797
Cumulative distribution	30	4.10023	3.81605	3.07692	4.42211	4.7235
	40	13.2878	12.0352	8.95105	11.7588	13.2488
	50	16.1731	17.5147	12.7273	15.1759	19.1244
	60	21.1845	24.4618	16.2238	21.7085	25.4608
	70	32.574	37.2798	27.2727	32.6633	39.4009
	80	38.8762	42.8571	31.4685	36.9849	44.5853
	90	45.4062	49.9022	37.3427	42.1106	50.2304
	100	56.568	60.5675	48.2517	53.5678	61.4055
	110	62.6424	68.6888	53.007	58.8945	67.7419
	120	68.8686	74.5597	58.8811	66.5327	73.3871
	130	78.8914	82.5832	70.4895	77.1859	80.1843
	140	83.9787	86.6928	75.5245	82.3116	84.5622
	150	88.4586	90.8023	81.1189	86.8342	89.4009
	160	95.4442	96.771	92.5874	95.4774	96.0829
	170	98.4055	98.1409	96.2238	97.7889	98.0415
	180	99.6963	99.4129	99.4406	99.4975	99.6544
	190	100	100	100	100	100

## Sheet: Figure 7
Figure 7A. Colocalization of prof RNA with Me31B+ granules							Mean replicates
Unpaired t-test	young	aged					young	aged
Repeat 1	159.694	78.9497					100	138.8
	136.627	142.982					100	156.2
	230.378	200.123					100	192.8
	128.534	153.492
	87.8316	105.821
	210.796	54.8947
	84.9983	25.0947
	58.5544	152.751
	30.8181	234.217
	70.2652	62.7368
	62.7368	118.235
	103.331	276.324
	66.288	182.982
	78.6551	29.7734
	58.5544	235.965
	31.9387	115.568
		206.662
		287.972
		138.681
		136.627
		65.0604
		49.4826
Repeat 2	130.594	172.273
	34.0918	225.958
	111.68	213.878
	64.7745	231.338
	149.941	88.3289
	24.5358	170.459
	89.9646	130.594
	98.1432	186.85
	55.8401	126.513
	95.2566	80.9681
	134.947	202.42
	132.735	239.906
	66.0964	89.9646
	147.215	115.669
	190.513	61.4948
	159.282	179.929
	51.4083	109.787
	49.0716	185.829
	91.2317
	122.679
Repeat 3	130.917	0
	144.107	167.916
	99.0271	251.873
	204.806	206.896
	49.5136	306.512
	59.1131	218.607
	86.464	311.456
	31.1456	245.21
	30.6512
	137.931	44.9076
	39.4087	115.285
	90.517	115.285
	93.4369	293.321
	55.9718	294.564
	137.931	100.313
	196.376	167.916
	71.5196	163.186
	131.661	234.064
	132.262	255.042
	77.2411	170.385
Fig 7B. Colocalization of gfp-prof 3'UTR RNA with Me31B+ granules
Unpaired t-test	random - young	young	aged				Mean replicates
Repeat 1	146.123	462.724	297.348				random - young	young	old
	163.423	466.923	297.348				100	385.3	443.6
	69.5588	278.235	490.608				100	392.6	680.4
	68.6188	251.602	299.371				100	416.9	638.9
	94.0331	352.624	528.186				100	483.1	565
	112.84	293.383	313.859
	116.731	396.885	573.761
	190.715	476.788	564.199
	73.0617	560.14	581.83
	122.652	441.547	656.045
	71.5182	357.591	458.146
	99.5645	547.605	318.895
	87.9271	219.818	479.99
	214.554	381.43	351.057
	71.5182	238.394
	71.018	378.763
	100.302	401.208
	96.0338	432.152
	120.042	384.135
	74.1283	247.094
	47.6788	429.109
	66.813	311.794
	47.0166	517.182
	74.1283	420.06
Repeat 2	69.7107	418.264	454.635
	46.166	276.996	448.14
	97.4974	341.241	1023.53
	70.6527	306.162	953.308
	23.3928	257.321	741.019
	46.4738	418.264	1070.36
	50.1516	476.44	426.288
	192.305	336.534	697.107
	120.191	576.916	429.723
	99.5867	398.347	559.721
	46.166	623.241	857.977
	100.303	526.591	1060.81
	192.305	504.801	559.721
	115.415	646.324	702.309
	121.872	536.236	636.046
	115.415	392.411	476.44
	23.3928	304.107	808.24
	72.6153	314.666	656.695
	184.664	530.909	520.229
	165.978	379.378	731.231
	113.906	250.594	662.742
	207.747	323.162	501.516
	22.3432	111.716	661.488
	92.9476	255.606	782.982
	136.688	364.5	626.307
	72.1145	336.534	605.127
			844.978
			551.667
Repeat 3	62.1143	341.629	543.607
	123.354	339.223	673.701
	143.576	430.727	647.607
	94.512	409.552	625.58
	92.5153	647.607	693.088
	122.491	673.701	647.607
	145.969	496.293	625.58
	63.4646	317.323	569.877
	90.6012	362.405	693.088
	129.75	518.999	653.591
	63.9279	159.82	597.144
	31.279	469.185	395.332
	214.359	489.965	559.029
	95.1969	666.378	713.624
	67.3701	303.166	486.562
	65.3591	555.552	698.111
	91.2304	364.922	837.173
	90.6012	90.6012	652.2
	93.1714	403.743	751.629
	119.158	297.895	714.314
Repeat 4	77.4363	464.618	710.304
	233.922	467.844	614.482
	102.541	615.247	527.149
	102.541	589.612	538.341
	155.948	571.81	753.936
	178.226	534.679	381.914
	129.957	363.879	822.875
	99.8068	499.034	685.293
	104.692	366.424	467.844
	75.3575	527.502	531.23
	0	371.797	581.644
	50.5778	278.178	427.743
	96.5872	313.908	520.516
	51.2706	435.8	461.768
	125.596	477.264	515.307
	151.733	455.2	458.297
	28.3542	482.021	654.328
	83.1723	499.034	783.367
	130.866	497.289	487.071
	53.8526	592.378	550.405
	51.2706	435.8	527.149
	77.9741	415.862	412.994
	180.685	722.739	504.343
	84.423	816.089	314.077
	25.2889	429.911	565.452
	51.6242	387.182	706.674
	123.932	495.729	628.554
	172.364	418.598	361.369
			720.827
			732.278
			667.313
			464.218
Figure 7G. GFP 3'UTR reporter expression
Super plot- one way-ANOVA	prof_3'UTR_young	prof_3'UTR_aged	SV40_3'UTR_young	SV40_3'UTR_aged	camk2_3'UTR_young	camk2_3'UTR_aged		Mean of different repeats
Repeat 1	149.34	44.5525	91.1362	211.767	143.358	211.954		prof_3'UTR_young	prof_3'UTR_aged		SV40_3'UTR_young	SV40_3'UTR_aged		camk2_3'UTR_young	camk2_3'UTR_aged
	162.842	39.6555	98.6669	133.423	112.449	227.468		100	43.38		100	164.3		100	286.2
	78.2593	43.2259	122.359	130.889	97.0754	320.806		100	60.66		100	166.8		100	66.46
	66.7375	33.8279	93.7646	112.197	92.7073	248.355		100	73.35		100	146.8		100	121.8
	77.8453	39.0847	98.0839	189.354	71.9943	270.438
	63.5146	35.1379	106.474	180.81	67.4984	306.495
	63.4851	58.9429	97.371	169.139	63.5733	204.054
	73.3678	58.9429	119.991	202.379	70.4847	249.485
	94.7064	50.3254	88.4244	216.05	122.344	232.874
	80.9145	52.9222	97.054	144.795	99.8189	206.853
	130.291	52.7518	147.336	214.703	111.471	195.694
	128.214	46.768	132.611	145.341	94.1458	257.762
	97.9496	38.1874	139.093	187.662	95.3727	126.584
	99.1292	43.0229	149.113	203.472	89.1685	179.942
	60.7592	66.8464	94.979	131.251	129.943	177.608
	71.5029	51.7394	106.507	118.535	138.597	161.3
	110.063	37.3737	73.852	143.823		314.115
	99.1864	50.6932	82.4233	125.805		341.621
	78.4604	37.3792	73.0075	138.181		336.116
	78.3657	39.3277	77.6858	157.342		317.173
	92.7782	52.0513	112.33	146.432		663.157
	80.9827	55.4113	86.6235	160.32		444.8
	114.547	39.1143	65.4803	221.028		251.243
	117.824	37.4764	88.3402	188.548		282.504
	126.835	35.9486	71.1832	154.016		363.475
	131.829	33.8826	90.9463	144.4		342.898
	126.337	42.6367	87.7044			763.477
	146.539	32.7165	53.9662			700.12
	101.033	53.0944	94.2733			286.638
	111.344	52.9554	111.636			262.643
	78.2882	59.6872	106.112			222.742
	112.766	54.9759	142.938			153.977
	114.602	53.143	112.268			181.988
	113.56	51.4381	121.204			167.637
	115.738	50.0499	79.3023			381.508
	125.115	44.8195	73.3075			368.37
	96.7754	36.0193	114.443			218.405
	104.506	37.8848	98.0096			181.772
	77.7482	38.6665				161.709
	102.48	37.6135				162.155
	64.463	37.2279
	91.97	22.4593
	92.7062	41.0917
	94.2992	24.7036
		25.1372
		35.4387
		35.9547
		39.9021
Repeat 2	81.1308	75.6622	114.378	209.279	57.455	59.232
	76.3968	78.2177	99.2223	162.436	67.3575	77.4758
	85.5483	55.7834	89.2235	195.961	141.148	60.3343
	89.9976	68.2101	84.9997	144.852	121.351	42.5554
	99.7518	82.9435	91.8064	198.705	160.223	65.0555
	62.7218	68.4646	96.4898	179.035	113.728	68.9872
	91.3797	76.4348	96.9846	200.286	117.62	86.8251
	87.5157	76.6824	137.176	171.859	114.551	86.7846
	105.473	64.2683	104.084	145.468	145.706	34.7201
	90.5083	63.0922	101.82	149.402	125.697	41.0976
	107.836	39.879	80.7623	158.721	73.9594	99.1698
	100.073	52.0265	88.4265	145.2	71.0669	75.3274
	67.4848	54.1525	125.257	155.254	47.4911
	60.8038	63.3324	132.371	162.844	42.6469
	91.2188	48.2995	79.148	175.208
	83.0068	43.4869	81.818	205.082
	156.023	64.6279	104.177	181.186
	143.222	62.0793	91.8559	152.79
	147.939	79.9867		139.212
	171.969	51.4271		143.771
		50.0082		158.264
		58.3537		169.329
		42.9373		151.206
		38.5923		148.294
		67.4056
		54.9027
		66.6322
		50.6068
Repeat 3	87.5511	62.8655	78.5154	119.71	63.5471	144.71
	81.548	78.0915	85.1204	106.558	73.6001	121.588
	110.419	94.5637	113.248	147.75	84.5783	162.239
	122.239	85.1102	91.4398	149.765	61.9027	111.312
	96.0684	84.9427	88.1699	186.655	86.7788	191.718
	97.9106	80.5024	85.7381	189.693	81.4396	133.942
	104.274	88.8352	118.485	95.2142	153.238	113.418
	94.7343	78.6733	92.752	109.981	111.698	110.34
	86.6442	90.7204	115.239	130.359	47.7789	106.987
	87.9417	73.9882	105.277	125.719	57.445	100.291
	83.7242	65.2611	107.8	214.781	61.3968	91.151
	95.1696	59.1994	97.5089	197.437	57.548	94.7592
	110.941	64.1258	90.3441	189.151	154.844	178.035
	118.296	65.5622	87.6179	171.901	142.699	155.246
	74.592	57.4448	79.4337	177.122	144.037	141.458
	85.9638	75.5122	95.4133	141.9	101.64	107.285
	110.101	75.6339	78.6537	166.555	149.013	140.282
	111.405	67.5938	78.6479	111.08	137.591	142.548
	85.8423	68.9	85.1126	166.452	73.2927	125.425
	65.8214	74.8116	81.9232	104.146	84.2553	95.2945
	106.627	80.5459	143.36	122.904	136.525	132.933
	107.373	66.7929	115.946	104.776	102.682	148.884
	134.119	68.0345	116.399		111.071	107.53
	138.36	68.3299	99.184		121.4	110.64
	110.327	67.2961	87.1637			99.8275
	97.46	69.0905	78.3236			98.7161
	92.1109	70.9233	135.39			94.6093
	104.893	70.5205	103.31			102.432
	130.102		140.94			80.8055
	124.118		123.545			86.9718
	81.2963					96.7618
	68.4931					79.3237
	98.0228					164.504
	95.5112					151.426

## Sheet: Figure 8
								Mean replicates
Figure 8A. GFP prof 3'UTR expression upon me31B RNAi	ctrl		me31B RNAi					ctrl		me31B RNAi
Unpaired t-test	young	aged	young	aged				young	aged	young	aged
Repeat 1	129.483	95.1661	101.128	79.9896				100	81.89	100	94.44
	136.24	100.128	107.186	65.4902						100	98.8
	93.0634	80.5415	108.597	122.48				100	80.6	100	125.5
	89.7911	83.1404	111.442	109.225
	73.2883	81.1676	75.7808	107.826
	78.8168	71.8471	111.016	128.135
	87.1096	78.1789	97.2987	101.365
	86.0937	66.0232	84.7081	86.2967
	85.8692	93.4532	122.492	72.3309
	106.589	88.8107	98.508	71.2402
	115.567	52.9344	119.374
	127.593	88.2436	112.083
	124.805	73.56	81.8746
	98.8281	79.3484	101.614
	72.863	86.389	104.851
	67.6416	79.6083	92.7225
	118.414	78.1789	88.1936
	103.104	87.8774	94.0147
	99.9858	87.2631	84.6014
	104.853	85.9991	102.515
Repeat 2			66.399	94.5534
			85.7943	78.8921
			111.912	97.0294
			120.791	97.8414
			100.045	139.254
			118.388	133.63
			70.6854	86.0272
			68.3093	91.4451
			100.457	85.2751
			62.6451	77.2015
			112.637	129.231
			106.261	120.032
			150.143	86.8858
			145.205	74.2197
			93.3554	90.7795
			86.9724	98.507
Repeat 3	104.031	91.4813	89.5641	89.0117
	95.4286	76.6186	84.0042	101.999
	88.4756	111.255	78.19	105.832
	86.0123	115.625	94.3874	120.126
	105.109	77.8088	71.1743	129.896
	107.406	52.5279	98.4829	121.363
	86.9388	119.112	106.262	123.871
	83.4284	97.2742	120.565	94.3787
	152.137	71.0441	107.279	110.182
	120.634	58.6523	103.622	115.698
	98.728	53.7031	71.9635	172.516
	111.677	56.6485	86.6351	175.752
	89.1159	84.0838	106.753	90.4323
	82.6676	73.4472	104.271	87.6085
	80.37	65.5375	80.7858	71.3146
	101.071	69.7108	89.3186	76.0151
	129.064	59.0741	171.464	154.74
	113.621	45.3263	121.144	162.79
	74.6072	110.924	109.375	192.712
	89.4775	122.08	104.762	214.093
Figure 8B. GFP prof 3'UTR expression upon PKA inhibition	ctrl		PKA dn					Mean of repeats
Unpaired t-test	young	aged	young	aged				ctrl		PKA dn
Repeat 1	127.745	69.3904	96.6608	132.035				young	aged	young	aged
	138.487	66.808	79.8704	143.636				100	67.77	100	125
	127.129	67.6005	80.6992	131.57				100	99.03	100	144.4
	69.078	72.5059	94.1251	140.32				100	67.86	100	112.6
	110.784	66.177	87.145	83.7946
	118.017	73.7897	51.6574	66.971
	109.276	68.4985	161.819	72.6576
	44.1632	68.0804	121.522	95.8266
	97.4132	93.7382	122.209	131.527
	100.863	64.1148	50.571	165.958
	99.8601	62.1684	155.138	132.998
	124.737	64.678	120.731	155.558
	107.118	77.0348	78.184	121.848
	95.4173	72.9401	99.6697	119.897
	83.7066	72.5747		104.829
	145.098	62.4243		105.812
	68.067	73.8864		113.282
	97.1747	85.6042		108.534
	112.435	80.7429		101.144
	75.6698	83.4087		115.966
	127.698	44.5571		143.737
	54.0859	50.9322		163.43
	65.932	83.2078		141.241
	118.623	77.304		112.942
	123.654	68.5957		84.2396
	127.066	57.4418		120.4
	84.2412	33.444		160.07
	110.073	47.6915		193.48
	105.664	81.561		126.094
	66.8806	70.1901		121.487
	100.992	48.5137		165.26
	70.3569	45.2071		137.924
	134.393	63.2944		116.832
	98.1754	86.2192		117.241
	86.1246
	73.814
Repeat 2	125.822	88.9953	82.407	125.172
	81.7451	75.0578	123.84	158.948
	96.2283	99.3227	61.3206	189.597
	100.996	90.7609	59.4245	156.479
	130.045	111.005	78.0647	136.726
	112.659	105.488	78.0056	129.791
	127.472	105.165	165.063	130.146
	64.5469	103.275	138.984	145.019
	97.6882	128.126	197.371	149.841
	107.197	86.6404	157.063	116.512
	76.5551	120.103	104.807	173.244
	60.9001	96.6887	81.9087	127.502
	87.4301	98.2676	93.8002	129.743
	87.77	77.9226	92.4147	143.961
	130.252	115.779	94.2945	170.838
	125.64	108.637	85.6366	127.304
	88.18	79.4317	127.175	155.757
	87.572	101.242	137.821	154.741
	122.974	84.9392	91.4733	216.405
	100.74	114.352	81.7564	179.82
	96.5096	110.501	97.393	155.105
	87.2427	122.058	102.328	137.28
	96.774	104.948	82.1419	155.77
	92.5152	93.3512	93.433	134.066
	106.504	84.0317	86.8051	138.563
	82.6672	85.9891	96.9508	143.681
	112.411	93.4441	92.0317	103.068
	112.963	95.2567	72.013	96.2917
		103.776	99.2134	155.184
		86.2862	61.1835	130.283
			107.876	132.603
			75.9995	122.481
Repeat 3	89.6335	63.5421	64.3485	111.828
	71.6416	55.3839	57.7717	100.767
	134.856	58.6676	149.672	112.771
	110.143	46.523	114.931	115.285
	124.758	58.0253	183.844	125.48
	123.885	51.041	137.967	110.557
	129.732	62.3238	82.594	105.751
	93.0358	56.9871	65.9406	92.2226
	107.705	95.0751	75.0631	87.8587
	116.171	82.0401	73.8159	116.512
	118.74	101.289	79.4485	116.27
	114.257	95.768	51.8584	119.07
	110.462	67.285	76.5479	128.972
	126.435	79.7095	48.3089	101.174
	102.641	79.5212	130.939	98.641
	98.3041	62.3141	97.115	96.417
	104.815	61.3311	76.8814	126.584
	107.434	57.2834	65.6815	123.528
	59.7045	56.7501	91.6602	131.749
	79.6757	50.5976	80.4727	123.353
	105.413	65.8229	109.035	120.259
	84.655	51.6443	72.6301	119.008
	127.927	60.3949	205.49	117.072
	72.8855	63.2931	127.584	101.129
	121.829	54.8941	155.345
	106.871	54.0582	140.228
	62.1484	75.4	76.5932
	51.0134	76.1398	108.236
	114.534	79.213
	102.458	72.7782
	75.5643	87.6189
	50.675	88.7283
Figure 8C. GFP 3'UTR expression upon aging and PKA inhibition
Ratios, log-2 scale	profilin	camk2	SV40
	0.122104	-0.464922	-0.447518
	0.967007	0.0734891	-0.370027
	0.101021	-0.2214	-0.740103
	0.113612

## Sheet: Figure S1
Fig S1A. Distribution of Me31B+ granule sizes							Mean replicates
Unpaired t-test	young	aged					young	aged
Repeat 2	126.417	106.968					100	119.964
	116.693	194.488					100	131.518
	136.142	194.488					100	148.936
	116.693	155.59
	194.488	155.59
	145.866	184.764
	116.693	233.386
	126.417	204.212
	126.417	155.59
	155.59	184.764
	77.7952	136.142
	126.417	184.764
	145.866	204.212
	68.0708	194.488
	77.7952	145.866
	184.764	116.693
	194.488	145.866
	155.59	106.968
	97.244	184.764
	77.7952	204.212
	136.142	155.59
	145.866	116.693
	77.7952	97.244
	58.3464	136.142
	97.244	38.8976
	68.0708	77.7952
	38.8976	97.244
	58.3464	68.0708
	204.212	155.59
	126.417	126.417
	87.5196	48.622
	165.315	136.142
	136.142	97.244
	87.5196	58.3464
	204.212	97.244
	77.7952	87.5196
	97.244	77.7952
	38.8976	136.142
	58.3464	77.7952
	204.212	145.866
	136.142	136.142
	106.968	48.622
	97.244	145.866
	175.039	97.244
	126.417	87.5196
	68.0708	116.693
	126.417	48.622
	77.7952	87.5196
	97.244	126.417
	175.039	116.693
	126.417	145.866
	77.7952	38.8976
	87.5196	58.3464
	77.7952	58.3464
	68.0708	48.622
	38.8976	116.693
	38.8976	38.8976
	48.622	87.5196
	87.5196	68.0708
	68.0708	223.661
	116.693	175.039
	58.3464	184.764
	184.764	87.5196
	184.764	155.59
	155.59	204.212
	116.693	213.937
	77.7952	126.417
	126.417	97.244
	145.866	175.039
	116.693	97.244
	145.866	136.142
	145.866	126.417
	145.866	165.315
	97.244	145.866
	87.5196	165.315
	116.693	106.968
	194.488	68.0708
	126.417	145.866
	97.244	145.866
	126.417	126.417
	145.866	165.315
	155.59	145.866
	194.488	136.142
	87.5196	87.5196
	68.0708	77.7952
	48.622	116.693
	58.3464	175.039
	68.0708	97.244
	194.488	194.488
	77.7952	165.315
	97.244	136.142
	136.142	145.866
	97.244	87.5196
	145.866	97.244
	136.142	175.039
	116.693	77.7952
	87.5196	155.59
	155.59	106.968
	126.417	97.244
	116.693	87.5196
	175.039	87.5196
	87.5196	97.244
	58.3464	77.7952
	116.693	106.968
	155.59	38.8976
	48.622	48.622
	48.622	204.212
	77.7952	68.0708
	87.5196	194.488
	58.3464	204.212
	87.5196	204.212
	68.0708	48.622
	204.212	243.11
	97.244	106.968
	68.0708	175.039
	77.7952	106.968
	87.5196	213.937
	68.0708	175.039
	77.7952	126.417
	77.7952	58.3464
	116.693	165.315
	145.866	184.764
	77.7952	38.8976
	48.622	77.7952
	87.5196	116.693
	87.5196	136.142
	48.622	38.8976
	87.5196	126.417
	38.8976	77.7952
	165.315	145.866
	155.59	116.693
	87.5196	194.488
	87.5196	204.212
	145.866	126.417
	136.142	175.039
	136.142	155.59
	77.7952	87.5196
	184.764	136.142
	126.417	87.5196
	106.968	106.968
	58.3464	97.244
	165.315	165.315
	68.0708	155.59
	97.244	175.039
	194.488	48.622
	136.142	97.244
	155.59	58.3464
	106.968	204.212
	97.244	106.968
	106.968	38.8976
	87.5196	77.7952
	165.315	155.59
	87.5196	106.968
	58.3464	116.693
	136.142	106.968
	145.866	136.142
	116.693	145.866
	97.244	213.937
	38.8976	126.417
	87.5196	38.8976
	116.693	184.764
	77.7952	184.764
	38.8976	213.937
	204.212	97.244
	97.244	213.937
	58.3464	204.212
	145.866	38.8976
	48.622	136.142
	116.693	175.039
	87.5196	68.0708
	38.8976	204.212
	136.142	145.866
	136.142	116.693
	165.315	68.0708
	68.0708	126.417
	58.3464	136.142
	155.59	106.968
	155.59	58.3464
	116.693	116.693
	126.417	175.039
	48.622	97.244
	48.622	136.142
	38.8976	126.417
	68.0708	77.7952
	68.0708	116.693
	106.968	155.59
	58.3464	87.5196
	48.622	165.315
	38.8976	175.039
	106.968	145.866
	38.8976	213.937
	68.0708	184.764
	38.8976	204.212
	58.3464	184.764
	58.3464	184.764
	116.693	184.764
	68.0708	145.866
	68.0708	204.212
	58.3464	97.244
	48.622	223.661
	48.622	136.142
	48.622	233.386
	48.622	194.488
	68.0708	116.693
	68.0708	204.212
	58.3464	165.315
	48.622	194.488
	48.622	126.417
	116.693	204.212
	48.622	106.968
	136.142	87.5196
	194.488	58.3464
	97.244	106.968
	184.764	97.244
	175.039	116.693
	48.622	213.937
	77.7952	97.244
	155.59	175.039
	116.693	38.8976
	145.866	58.3464
	145.866	126.417
	97.244	38.8976
	106.968	87.5196
	175.039	136.142
	97.244	48.622
	77.7952	58.3464
	38.8976	48.622
	126.417	77.7952
	155.59	68.0708
	116.693	106.968
	97.244	106.968
	87.5196	58.3464
	126.417	223.661
	77.7952	213.937
	97.244	165.315
	48.622	126.417
	87.5196	213.937
	194.488	204.212
	68.0708	136.142
	68.0708	106.968
	97.244	184.764
	68.0708	106.968
	87.5196	136.142
	116.693	194.488
	106.968	155.59
	116.693	77.7952
	77.7952	165.315
	68.0708	223.661
	87.5196	68.0708
	77.7952	97.244
	68.0708	77.7952
	87.5196	97.244
	58.3464	116.693
	58.3464	106.968
	68.0708	77.7952
	58.3464	136.142
	145.866	97.244
	38.8976	175.039
	58.3464	97.244
	38.8976	126.417
	194.488	68.0708
	58.3464	136.142
	38.8976	145.866
	48.622	116.693
	38.8976	68.0708
	77.7952	106.968
	48.622	116.693
	38.8976	126.417
	87.5196	145.866
	38.8976	213.937
	38.8976	106.968
	68.0708	87.5196
	38.8976	155.59
	38.8976	77.7952
	68.0708	106.968
	77.7952	68.0708
	97.244	97.244
	136.142	126.417
	68.0708	87.5196
	77.7952	58.3464
	97.244	97.244
	136.142	77.7952
	194.488	126.417
	77.7952	223.661
	184.764	194.488
	136.142	145.866
	175.039	213.937
	155.59	155.59
	68.0708	116.693
	68.0708	213.937
	106.968	165.315
	68.0708	204.212
	116.693	97.244
	58.3464	116.693
	87.5196	106.968
	38.8976	194.488
	116.693	87.5196
	136.142	97.244
	58.3464	184.764
	165.315	116.693
	116.693	106.968
	48.622	184.764
	126.417	87.5196
	136.142	194.488
	194.488	145.866
	87.5196	126.417
	58.3464	58.3464
	38.8976	106.968
	145.866	165.315
	48.622	126.417
	77.7952	136.142
	48.622	145.866
	87.5196	38.8976
	68.0708	165.315
	58.3464	97.244
	97.244	145.866
	68.0708	97.244
	68.0708	68.0708
	87.5196	194.488
	68.0708	68.0708
	48.622	116.693
	155.59	155.59
	68.0708	116.693
	38.8976	58.3464
	68.0708	106.968
	58.3464	116.693
	48.622	213.937
	77.7952	58.3464
	38.8976	97.244
	38.8976	97.244
	97.244	184.764
	126.417	126.417
	38.8976	38.8976
	48.622	136.142
	97.244	77.7952
	48.622	97.244
	77.7952	194.488
	48.622	97.244
	106.968	136.142
	38.8976	213.937
	194.488	194.488
	68.0708	97.244
	38.8976	165.315
	68.0708	165.315
	58.3464	184.764
	58.3464	126.417
	48.622	126.417
	68.0708	184.764
	38.8976	155.59
	38.8976	106.968
	116.693	87.5196
	68.0708	175.039
	38.8976	136.142
	48.622	145.866
	38.8976	175.039
	38.8976	175.039
	194.488	145.866
	58.3464	194.488
	106.968	106.968
	58.3464	165.315
	97.244	155.59
	58.3464	106.968
	97.244	194.488
	175.039	155.59
	77.7952	155.59
	116.693	116.693
	155.59	116.693
	136.142	175.039
	87.5196	165.315
	106.968	106.968
	175.039	97.244
	58.3464	233.386
	136.142	68.0708
	97.244	155.59
	126.417	68.0708
	87.5196	116.693
	97.244	106.968
	77.7952	58.3464
	145.866	77.7952
	106.968	175.039
	58.3464	194.488
	58.3464	97.244
	106.968	77.7952
	97.244	58.3464
	175.039	136.142
	38.8976	155.59
	175.039	175.039
	165.315	126.417
	87.5196	38.8976
	87.5196	97.244
	106.968	184.764
	38.8976	106.968
	68.0708	126.417
	68.0708	165.315
	77.7952	126.417
	68.0708	38.8976
	38.8976	126.417
	87.5196	87.5196
	116.693	77.7952
	87.5196	155.59
	87.5196	87.5196
	48.622	58.3464
	38.8976	68.0708
	58.3464	223.661
	106.968	38.8976
	58.3464	136.142
	126.417	165.315
	77.7952	213.937
	97.244	145.866
	87.5196	204.212
	97.244	136.142
	106.968	136.142
	126.417	165.315
	48.622	155.59
	77.7952	204.212
	77.7952	97.244
	38.8976	126.417
	68.0708	145.866
	38.8976	106.968
	116.693	77.7952
	106.968	116.693
	106.968	116.693
	106.968	165.315
	204.212	116.693
	38.8976	126.417
	77.7952	87.5196
	48.622	184.764
	77.7952	106.968
	106.968	136.142
	68.0708	136.142
	126.417	106.968
	38.8976	106.968
	145.866	233.386
	48.622	145.866
	155.59	106.968
	68.0708	106.968
	58.3464	136.142
	58.3464	145.866
	175.039	48.622
	38.8976	58.3464
	87.5196	175.039
	38.8976	116.693
	38.8976	204.212
	38.8976	106.968
	87.5196	58.3464
	136.142	38.8976
	116.693	175.039
	58.3464	68.0708
	97.244	68.0708
	38.8976	77.7952
	77.7952	87.5196
	38.8976	116.693
	136.142	106.968
	38.8976	77.7952
	77.7952	38.8976
	38.8976	136.142
	48.622	87.5196
	68.0708	175.039
	204.212	106.968
	38.8976	97.244
	213.937	38.8976
	87.5196	77.7952
	97.244	136.142
	184.764	87.5196
	136.142	116.693
	87.5196	68.0708
	87.5196	87.5196
	136.142	194.488
	184.764	58.3464
	184.764	58.3464
	77.7952	48.622
	87.5196	136.142
	106.968	126.417
	116.693	213.937
	77.7952	155.59
	145.866	175.039
	136.142	106.968
	145.866	87.5196
	97.244	184.764
	116.693	213.937
	136.142	204.212
	58.3464	175.039
	68.0708	87.5196
	97.244	145.866
	97.244	87.5196
	155.59	145.866
	68.0708	136.142
	116.693	204.212
	155.59	116.693
	155.59	136.142
	77.7952	97.244
	58.3464	194.488
	87.5196	126.417
	116.693	97.244
	155.59	126.417
	97.244	136.142
	38.8976	38.8976
	48.622	233.386
	87.5196	155.59
	68.0708	116.693
	48.622	204.212
	68.0708	97.244
	38.8976	223.661
	77.7952	58.3464
	58.3464	145.866
	38.8976	77.7952
	87.5196	165.315
	58.3464	38.8976
	165.315	58.3464
	48.622	97.244
	106.968	136.142
	87.5196	243.11
	58.3464	48.622
	87.5196	165.315
	116.693	136.142
	38.8976	165.315
	48.622	87.5196
	58.3464	136.142
	38.8976	204.212
	77.7952	87.5196
	48.622	194.488
	145.866	126.417
	145.866	175.039
	175.039	223.661
	175.039	194.488
	145.866	87.5196
	97.244	155.59
	106.968	155.59
	116.693	106.968
	136.142	97.244
	87.5196	194.488
	77.7952	116.693
	155.59	184.764
	155.59	165.315
	87.5196	97.244
	106.968	175.039
	136.142	204.212
	77.7952	204.212
	87.5196	136.142
	116.693	38.8976
	58.3464	48.622
	155.59	126.417
	77.7952	48.622
	136.142	213.937
	97.244	87.5196
	116.693	145.866
	58.3464	204.212
	68.0708	68.0708
	106.968	126.417
	116.693	126.417
	77.7952	77.7952
	136.142	87.5196
	97.244	126.417
	116.693	48.622
	165.315	106.968
	87.5196	68.0708
	58.3464	77.7952
	87.5196	136.142
	116.693	136.142
	68.0708	58.3464
	126.417	155.59
	68.0708	165.315
	106.968	126.417
	106.968	155.59
	155.59	145.866
	77.7952	194.488
	68.0708	175.039
	87.5196	175.039
	106.968	155.59
	38.8976	87.5196
	106.968	184.764
	68.0708	68.0708
	48.622	126.417
	38.8976	223.661
	77.7952	184.764
	48.622	77.7952
	87.5196	145.866
	48.622	106.968
	184.764	155.59
	97.244	175.039
	77.7952	204.212
	38.8976	87.5196
	87.5196	77.7952
	116.693	116.693
	38.8976	194.488
	48.622	184.764
	38.8976	175.039
	58.3464	204.212
	38.8976	87.5196
	77.7952	87.5196
	68.0708	145.866
	48.622	155.59
	48.622	165.315
	77.7952	145.866
	48.622	194.488
	58.3464	97.244
	194.488	116.693
	155.59	155.59
	213.937	126.417
	184.764	155.59
	126.417	204.212
	126.417	116.693
	223.661	204.212
	97.244	58.3464
	155.59	106.968
	97.244	48.622
	136.142	38.8976
	77.7952	97.244
	204.212	126.417
	106.968	106.968
	116.693	58.3464
	213.937	165.315
	155.59	58.3464
	136.142	106.968
	126.417	184.764
	223.661	126.417
	68.0708	97.244
	77.7952	87.5196
	126.417	165.315
	68.0708	213.937
	38.8976	136.142
	58.3464	145.866
	87.5196	204.212
	58.3464	184.764
	77.7952	126.417
	48.622	126.417
	58.3464	126.417
	97.244	126.417
	87.5196	77.7952
	97.244	58.3464
	48.622	77.7952
	155.59	184.764
	68.0708	194.488
	48.622	87.5196
	48.622	175.039
	48.622	204.212
	87.5196	165.315
	77.7952	204.212
	116.693	233.386
	145.866	116.693
	77.7952	155.59
	58.3464	204.212
	58.3464	194.488
	126.417	58.3464
	97.244	58.3464
	38.8976	155.59
	106.968	126.417
	38.8976	77.7952
	38.8976	77.7952
	48.622	97.244
	58.3464	175.039
	106.968	77.7952
	58.3464	116.693
	87.5196	48.622
	68.0708	204.212
	106.968	87.5196
	106.968	38.8976
	145.866	155.59
	126.417	87.5196
	116.693	155.59
	97.244	106.968
	213.937	155.59
	106.968	106.968
	155.59	97.244
	106.968	136.142
	97.244	204.212
	126.417	58.3464
	126.417	155.59
	77.7952	136.142
	48.622	38.8976
	87.5196	68.0708
	97.244	223.661
	145.866	223.661
	184.764	184.764
	38.8976	204.212
	97.244	155.59
	87.5196	175.039
	38.8976	194.488
	145.866	175.039
	136.142	155.59
	77.7952	213.937
	58.3464	194.488
	136.142	116.693
	87.5196	136.142
	68.0708	68.0708
	87.5196	145.866
	68.0708	223.661
	48.622	68.0708
	58.3464	204.212
	126.417	106.968
	145.866	155.59
	58.3464	175.039
	77.7952	97.244
	68.0708	68.0708
	58.3464	223.661
	58.3464	233.386
	48.622	126.417
	58.3464	145.866
	116.693	116.693
	126.417	223.661
	136.142	223.661
	87.5196	68.0708
	68.0708	77.7952
	97.244	116.693
	77.7952	145.866
	48.622	175.039
	58.3464	38.8976
	87.5196	106.968
	136.142	194.488
	77.7952	38.8976
	38.8976	77.7952
	155.59	204.212
	48.622	136.142
	58.3464	165.315
	58.3464	223.661
	87.5196	233.386
	175.039	165.315
	38.8976	204.212
	58.3464	204.212
	48.622	145.866
	68.0708	184.764
	38.8976	165.315
	87.5196	145.866
	126.417	116.693
	136.142	204.212
	68.0708	116.693
	38.8976	97.244
	77.7952	175.039
	38.8976	145.866
	97.244	165.315
	155.59	136.142
	38.8976	106.968
	97.244	233.386
	38.8976	136.142
	38.8976	87.5196
	58.3464	165.315
	194.488	48.622
	116.693	204.212
	126.417	175.039
	126.417	77.7952
	68.0708	126.417
	38.8976	126.417
	87.5196	97.244
	77.7952	155.59
	38.8976	116.693
	38.8976	184.764
	165.315	165.315
	48.622	116.693
	155.59
	68.0708
	165.315
	175.039
	58.3464
	155.59
	126.417
	223.661
	145.866
	116.693
	87.5196
	145.866
	165.315
	106.968
	68.0708
	68.0708
	126.417
	97.244
	213.937
	233.386
	106.968
	145.866
	87.5196
	106.968
	106.968
	126.417
	58.3464
	106.968
	38.8976
	116.693
	126.417
	48.622
	48.622
	58.3464
	97.244
	77.7952
	126.417
	68.0708
	38.8976
	106.968
	136.142
	136.142
	165.315
	145.866
	106.968
	175.039
	155.59
	116.693
	58.3464
	68.0708
	58.3464
	126.417
	48.622
	68.0708
	106.968
	68.0708
	58.3464
	38.8976
	116.693
	87.5196
	38.8976
	48.622
	38.8976
	48.622
	87.5196
	136.142
	77.7952
	136.142
	87.5196
	116.693
	38.8976
	38.8976
	97.244
	145.866
	155.59
	126.417
	97.244
	87.5196
	77.7952
	97.244
	165.315
	87.5196
	136.142
	77.7952
	106.968
	155.59
	136.142
	194.488
	126.417
	116.693
	48.622
	126.417
	194.488
	213.937
	106.968
	194.488
	184.764
	77.7952
	126.417
	126.417
	48.622
	87.5196
	116.693
	38.8976
	106.968
	77.7952
	184.764
	106.968
	194.488
	126.417
	38.8976
	126.417
	97.244
	68.0708
	77.7952
	58.3464
	77.7952
	68.0708
	116.693
	97.244
	38.8976
	106.968
	48.622
	48.622
	97.244
	145.866
	48.622
	126.417
	87.5196
	97.244
	87.5196
	48.622
	126.417
	38.8976
	77.7952
	38.8976
	106.968
	48.622
	175.039
	68.0708
	38.8976
	38.8976
	38.8976
	194.488
	58.3464
	136.142
	165.315
	58.3464
	38.8976
	136.142
	136.142
	97.244
	77.7952
	175.039
	38.8976
	38.8976
	48.622
	155.59
	136.142
	145.866
	116.693
	136.142
	126.417
	38.8976
	145.866
	175.039
	97.244
	87.5196
	106.968
	204.212
	175.039
	145.866
	136.142
	77.7952
	68.0708
	77.7952
	165.315
	136.142
	145.866
	77.7952
	106.968
	87.5196
	48.622
	38.8976
	145.866
	87.5196
	106.968
	58.3464
	58.3464
	38.8976
	77.7952
	145.866
	155.59
	68.0708
	77.7952
	77.7952
	97.244
	38.8976
	38.8976
	48.622
	126.417
	97.244
	87.5196
	204.212
	58.3464
	106.968
	97.244
	38.8976
	58.3464
	38.8976
	38.8976
	58.3464
	68.0708
	126.417
	68.0708
	116.693
	155.59
	68.0708
	97.244
	48.622
	194.488
	175.039
	68.0708
	97.244
	87.5196
	155.59
	116.693
	155.59
	213.937
	38.8976
	58.3464
	87.5196
	106.968
	68.0708
	38.8976
	58.3464
	97.244
	68.0708
	38.8976
	97.244
	38.8976
	145.866
	38.8976
	38.8976
	77.7952
	68.0708
	97.244
	38.8976
	126.417
	87.5196
	155.59
	68.0708
	194.488
	145.866
	184.764
	184.764
	175.039
	165.315
	145.866
	145.866
	175.039
	68.0708
	68.0708
	165.315
	106.968
	116.693
	77.7952
	155.59
	175.039
	87.5196
	97.244
	204.212
	165.315
	87.5196
	97.244
	204.212
	77.7952
	116.693
	48.622
	126.417
	126.417
	97.244
	97.244
	233.386
	87.5196
	48.622
	58.3464
	126.417
	194.488
	48.622
	38.8976
	97.244
	87.5196
	165.315
	136.142
	77.7952
	145.866
	106.968
	97.244
	38.8976
	184.764
	48.622
	77.7952
	87.5196
	116.693
	106.968
	126.417
	77.7952
	38.8976
	68.0708
	68.0708
	145.866
	58.3464
	116.693
	155.59
	58.3464
	77.7952
	48.622
	58.3464
	38.8976
	68.0708
	87.5196
	48.622
	58.3464
	68.0708
	68.0708
	116.693
	48.622
	48.622
	68.0708
	194.488
	116.693
	194.488
	126.417
	145.866
	145.866
	204.212
	165.315
	97.244
	87.5196
	116.693
	155.59
	136.142
	136.142
	97.244
	136.142
	116.693
	194.488
	106.968
	87.5196
	136.142
	68.0708
	145.866
	194.488
	116.693
	136.142
	106.968
	243.11
	126.417
	87.5196
	116.693
	126.417
	87.5196
	116.693
	165.315
	175.039
	87.5196
	126.417
	48.622
	97.244
	175.039
	87.5196
	68.0708
	165.315
	77.7952
	106.968
	58.3464
	106.968
	136.142
	77.7952
	68.0708
	136.142
	87.5196
	106.968
	184.764
	38.8976
	155.59
	116.693
	87.5196
	68.0708
	68.0708
	116.693
	97.244
	155.59
	68.0708
	136.142
	126.417
	38.8976
	48.622
	145.866
	155.59
	126.417
	145.866
	204.212
	87.5196
	126.417
	165.315
	97.244
	184.764
	126.417
	106.968
	136.142
	87.5196
	58.3464
	204.212
	155.59
	165.315
	87.5196
	87.5196
	68.0708
	68.0708
	77.7952
	97.244
	48.622
	126.417
	194.488
	58.3464
	194.488
	97.244
	116.693
	136.142
	77.7952
	155.59
	38.8976
	48.622
	38.8976
	97.244
	106.968
	116.693
	38.8976
	38.8976
	38.8976
	126.417
	87.5196
	68.0708
	213.937
	77.7952
	38.8976
	116.693
	38.8976
	126.417
	165.315
	145.866
	87.5196
	38.8976
	68.0708
	58.3464
	38.8976
	48.622
	58.3464
	48.622
	175.039
	165.315
	87.5196
	38.8976
	213.937
	48.622
	87.5196
	68.0708
	38.8976
	38.8976
	155.59
	48.622
	38.8976
	165.315
	58.3464
	165.315
	136.142
	97.244
	126.417
	136.142
	116.693
	184.764
	106.968
	106.968
	116.693
	77.7952
	155.59
	38.8976
	116.693
	116.693
	68.0708
	87.5196
	165.315
	48.622
	145.866
	116.693
	126.417
	58.3464
	87.5196
	155.59
	106.968
	77.7952
	106.968
	204.212
	58.3464
	68.0708
	106.968
	68.0708
	77.7952
	106.968
	68.0708
	48.622
	97.244
	68.0708
	97.244
	58.3464
	116.693
	38.8976
	136.142
	204.212
	145.866
	48.622
	204.212
	126.417
	38.8976
	87.5196
	126.417
	87.5196
	136.142
	68.0708
	106.968
	106.968
	77.7952
	77.7952
	48.622
	48.622
	194.488
	175.039
	184.764
	97.244
	194.488
	126.417
	77.7952
	77.7952
	136.142
	204.212
	116.693
	106.968
	136.142
	106.968
	106.968
	87.5196
	68.0708
	106.968
	87.5196
	136.142
	155.59
	58.3464
	106.968
	126.417
	68.0708
	136.142
	175.039
	165.315
	97.244
	145.866
	116.693
	126.417
	87.5196
	106.968
	77.7952
	77.7952
	48.622
	48.622
	175.039
	194.488
	68.0708
	77.7952
	126.417
	68.0708
	77.7952
	38.8976
	145.866
	68.0708
	87.5196
	87.5196
	58.3464
	58.3464
	68.0708
	175.039
	77.7952
	136.142
	38.8976
	145.866
	38.8976
	155.59
	136.142
	145.866
	165.315
	175.039
	87.5196
	87.5196
	194.488
	165.315
	213.937
	136.142
	165.315
	223.661
	106.968
	126.417
	136.142
	155.59
	155.59
	58.3464
	204.212
	106.968
	106.968
	136.142
	145.866
	87.5196
	116.693
	87.5196
	145.866
	106.968
	136.142
	77.7952
	126.417
	126.417
	116.693
	136.142
	58.3464
	155.59
	97.244
	87.5196
	77.7952
	87.5196
	97.244
	48.622
	87.5196
	48.622
	58.3464
	87.5196
	145.866
	68.0708
	58.3464
	136.142
	126.417
	68.0708
	68.0708
	38.8976
	184.764
	48.622
	97.244
	77.7952
	77.7952
	97.244
	38.8976
	184.764
	48.622
	58.3464
	58.3464
	58.3464
	68.0708
	68.0708
	106.968
	58.3464
	87.5196
	77.7952
	48.622
	48.622
	77.7952
	77.7952
	116.693
	116.693
	106.968
	126.417
	223.661
	175.039
	126.417
	106.968
	136.142
	194.488
	175.039
	136.142
	165.315
	145.866
	48.622
	155.59
	77.7952
	38.8976
	58.3464
	68.0708
	136.142
	97.244
	145.866
	97.244
	106.968
	116.693
	87.5196
	145.866
	87.5196
	87.5196
	97.244
	116.693
	97.244
	77.7952
	116.693
	38.8976
	136.142
	48.622
	58.3464
	165.315
	87.5196
	38.8976
	155.59
	155.59
	77.7952
	58.3464
	68.0708
	58.3464
	126.417
	87.5196
	87.5196
	68.0708
	136.142
	97.244
	38.8976
	38.8976
	68.0708
	97.244
	58.3464
	87.5196
	58.3464
	58.3464
	136.142
	58.3464
	38.8976
	97.244
	116.693
	38.8976
Figure S1B. Imp+ granule number	2Day Old	10Day Old	23Day Old	31Day Old	52Day Old
No statistics performed	100	310.6	340.4	317.4	352.2
	100	800	494.7	672.4	610.5
	100	320.9	138.7	157.7	716.2
Figure S1K. HPat1+ and Tral+ granule number						Mean replicates						Figure S1K. Stau+ granule number				Mean replicates
Unpaired t-test	HPat1-young	HPat1-aged	Tral-young	Tral-aged		HPat1-young	HPat1-aged	Tral-young	Tral-aged			Unpaired t-test	Stau-young	Stau-aged		Stau-young	Stau-aged
Repeat 1	97.2389	76.7107	84.6585	72.5644		100	83.14	100	81.48			Repeat 1	125.134	129.947		100	161.8
	93.9976	62.6651	109.854	72.5644		100	80.56	100	82.25				178.075	125.134		100	163.9
	110.204	85.3541	107.839	72.5644									62.5668	67.3797
	87.515	65.9064	104.815	93.729									96.2567	96.2567
	129.652	90.7563	105.823	85.6663									62.5668	182.888
	102.641	77.7911	114.894	96.7525									19.2513	110.695
	95.078	82.1128	92.7212	81.6349									134.759	192.513
	88.5954	110.204	99.776	87.682									67.3797	221.39
	100.48	109.124	70.5487	81.6349									125.134	173.262
	79.952	89.6759	90.7055	55.4311									115.508	206.952
	102.641	57.2629	114.894	63.4938									48.1283	139.572
	101.561	84.2737	106.831	84.6585									86.631	173.262
	99.3998	63.7455	88.6898	82.6428									125.134	221.39
	100.48	87.515	111.87	77.6036									77.0053	81.8182
	92.9172	79.952	95.7447	81.6349									105.882	72.1925
	111.285	103.721	91.7133	85.6663									77.0053	187.701
	98.3193	83.1933	112.878	104.815									178.075	206.952
	108.043	90.7563	95.7447	99.776									115.508	226.203
		78.8715		67.5252										178.075
				81.6349										173.262
														231.016
Repeat 2	96.6752	87.468	107.724	97.7035
	82.8645	87.468	112.735	75.1566								Repeat 2	41.0959	65.7534
	81.7136	96.6752	70.1461	83.9248									32.8767	131.507
	102.43	80.5627	87.6827	93.9457									164.384	213.699
	110.486	86.3171	96.4509	86.4301									98.6301	221.918
	88.6189	95.5243	91.4405	81.4196									106.849	180.822
	120.844	92.0716	127.766	80.167									156.164	131.507
	120.844	86.3171	130.271	87.6827									156.164	180.822
	108.184	66.7519	102.714	75.1566									90.411	189.041
	105.882	58.6957	112.735	71.3987									98.6301	156.164
	110.486	77.11	82.6722	88.9353									115.068	164.384
	103.581	51.7903	87.6827	76.4092									106.849	115.068
	96.6752	77.11	91.4405	85.1775									65.7534	90.411
	94.3734	69.0537	93.9457	77.6618									49.3151	147.945
	105.882	90.9207	93.9457	66.3883									82.1918	98.6301
	92.0716	69.0537	90.1879	75.1566									98.6301	180.822
	101.279	97.8261	112.735	87.6827									147.945	221.918
	77.11	79.4118	107.724	90.1879									90.411	238.356
													98.6301	221.918

## Sheet: Figure S3
Figure S3D. Imp+ granule number						Mean replicates
Unpaired t-test	ctrl	me31B RNAi				ctrl	me31B RNAi
Repeat 1	129.412	64.7059				100	50.65
	147.059	82.3529				102.9	81.8
	82.3529	35.2941				100	82.78
	47.0588	76.4706
	64.7059	41.1765
	88.2353	29.4118
	111.765	47.0588
	129.412	88.2353
	47.0588	41.1765
	88.2353	29.4118
	164.706	100
	100	76.4706
		29.4118
		88.2353
		23.5294
		47.0588
		11.7647
		0
Repeat 2	86.8966	37.2414
	82.7586	120
	70.3448	33.1034
	74.4828	99.3103
	74.4828	33.1034
	136.552	33.1034
	99.3103	16.5517
	49.6552	57.931
	99.3103	20.6897
	136.552	41.3793
	120	161.379
	86.8966	74.4828
	111.724	157.241
	91.0345	128.276
	91.0345	169.655
	124.138	124.138
	124.138	91.0345
	107.586	74.4828
	120	57.931
	99.3103	49.6552
	99.3103	120
	86.8966	115.862
	107.586	86.8966
	120	99.3103
	115.862	82.7586
	115.862	41.3793
	111.724
	136.552
Repeat 3	127.059	108.235
	61.1765	108.235
	112.941	127.059
	98.8235	84.7059
	108.235	51.7647
	117.647	65.8824
	70.5882	65.8824
	80	70.5882
	131.765	70.5882
	89.4118	89.4118
	112.941	70.5882
	127.059	108.235
	103.529	84.7059
	103.529	94.1176
	75.2941	112.941
	98.8235	131.765
	94.1176	23.5294
	75.2941	65.8824
	112.941	65.8824
	98.8235	42.3529
		65.8824
		112.941
Figure S3E. Total Imp amount
Mann-Whitney	ctrl	me31B RNAi
	100	58.41
	100	88.33
	100	106.9
	100	152.6

[truncated: 8 more sheets: Figure S4, Figure S5, Figure S6, Figure S7, Figure S8, Figure S9, Figure S10, Figure S11]
